# Supplementary material for: An hourglass circuit motif transforms a motor program via subcellularly localized muscle calcium signaling and contraction
Source: eLife. 2021 Jul 2;10:e59341. doi: 10.7554/eLife.59341 (PMC8331187; doi:10.7554/eLife.59341)
Supplement: Figure 1—source data 1. [file elife-59341-fig1-data1.zip]

Archive with 8 entries (8 files):
- Figure 1/Fig 1 - spitting behavior.svg
- Figure 1/Fig 1B N2_20140909 average.fig
- Figure 1/Fig 1B N2_20140909 raster.fig
- Figure 1/Fig 1B N2_20140909.mat
- Figure 1/Fig 1D,E data_nIs678_2toDate_20150921.mat
- Figure 1/Fig 1E PLOTpub_nIs678_controls_toDate.fig
- Figure 1/Fig 1G - metastomal filter.pzfx
- Figure 1/Sando et al. Figure 1.xlsx
