# Supplementary material for: An hourglass circuit motif transforms a motor program via subcellularly localized muscle calcium signaling and contraction
Source: eLife. 2021 Jul 2;10:e59341. doi: 10.7554/eLife.59341 (PMC8331187; doi:10.7554/eLife.59341)
Supplement: Figure 1—source data 1. [file elife-59341-fig1-data1.zip › Figure 1/Sando et al. Figure 1.xlsx]

## Sheet: Figure 1G
	Genotype	Day	Animal number	Before light			During light
				No. pumps - filter open	No. pumps - filter closed	Fraction pumps with open filter	No. pumps - filter open	No. pumps - filter closed	Fraction pumps with filter open	Filename
	nIs678 (M1promoter::gcamp6s)	9.08.2015	1	5	38	0.116279	21	1	0.954545	nIs678_01_20150908
		9.08.2015	1	20	15	0.571429	25	1	0.961538	nIs678_01_20150915
		9.16.2015	1	0	45	0	11	2	0.846154	nIs678_01_20150916
		9 18.2015	1	19	20	0.487179	27	0	1	nIs678_01_20150918
		9.19.2015	1	9	16	0.36	8	2	0.8	nIs678_01_20150919
		9.21.2015	1	12	35	0.255319	17	1	0.944444	nIs678_01_20150921
		09.08.2015	2	4	45	0.0816327	15	0	1	nIs678_02_20150908
		9.16.2015	2	11	33	0.25	27	1	0.964286	nIs678_02_20150916
		9.18.2015	2	12	27	0.307692	23	0	1	nIs678_02_20150918
