# Supplementary material for: An hourglass circuit motif transforms a motor program via subcellularly localized muscle calcium signaling and contraction
Source: eLife. 2021 Jul 2;10:e59341. doi: 10.7554/eLife.59341 (PMC8331187; doi:10.7554/eLife.59341)
Supplement: Figure 1—figure supplement 1—source data 1. [file elife-59341-fig1-figsupp1-data1.zip]

Archive with 26 entries (23 files):
- Figure 1-figure supplement 1/Figure 1-figure supplement 1.svg
- Figure 1-figure supplement 1/Figure 1-figure supplement 1A/
- Figure 1-figure supplement 1/Figure 1-figure supplement 1A/PLOTpub_unc29_e1072_H2O2odor_9M_20140522.fig
- Figure 1-figure supplement 1/Figure 1-figure supplement 1A/unc29_e1072_H2O2odor_9M_03_20140522.mat
- Figure 1-figure supplement 1/Figure 1-figure supplement 1A/unc29_e1072_H2O2odor_9M_03_20140522_feedings.fig
- Figure 1-figure supplement 1/Figure 1-figure supplement 1A/unc29_e1072_H2O2odor_9M_03_20140522_pumps.fig
- Figure 1-figure supplement 1/Figure 1-figure supplement 1A/unc29_e1072_H2O2odor_9M_03_20140522_rinses.fig
- Figure 1-figure supplement 1/Figure 1-figure supplement 1A/unc29_e1072_H2O2odor_9M_04_20140522.mat
- Figure 1-figure supplement 1/Figure 1-figure supplement 1A/unc29_e1072_H2O2odor_9M_04_20140522_feedings.fig
- Figure 1-figure supplement 1/Figure 1-figure supplement 1A/unc29_e1072_H2O2odor_9M_04_20140522_pumps.fig
- Figure 1-figure supplement 1/Figure 1-figure supplement 1A/unc29_e1072_H2O2odor_9M_04_20140522_rinses.fig
- Figure 1-figure supplement 1/Figure 1-figure supplement 1A/unc29_e1072_H2O2odor_9M_05_20140522.mat
- Figure 1-figure supplement 1/Figure 1-figure supplement 1A/unc29_e1072_H2O2odor_9M_05_20140522_feedings.fig
- Figure 1-figure supplement 1/Figure 1-figure supplement 1A/unc29_e1072_H2O2odor_9M_05_20140522_pumps.fig
- Figure 1-figure supplement 1/Figure 1-figure supplement 1A/unc29_e1072_H2O2odor_9M_05_20140522_rinses.fig
- Figure 1-figure supplement 1/Figure 1-figure supplement 1A/unc29_e1072_H2O2odor_9M_06_20140522.mat
- Figure 1-figure supplement 1/Figure 1-figure supplement 1A/unc29_e1072_H2O2odor_9M_06_20140522_feedings.fig
- Figure 1-figure supplement 1/Figure 1-figure supplement 1A/unc29_e1072_H2O2odor_9M_06_20140522_pumps.fig
- Figure 1-figure supplement 1/Figure 1-figure supplement 1A/unc29_e1072_H2O2odor_9M_06_20140522_rinses.fig
- Figure 1-figure supplement 1/Figure 1-figure supplement 1A/unc29_e1072_H2O2odor_9M_20140522.fig
- Figure 1-figure supplement 1/Figure 1-figure supplement 1B-1C/
- Figure 1-figure supplement 1/Figure 1-figure supplement 1B-1C/closedv_open20190125.fig
- Figure 1-figure supplement 1/Figure 1-figure supplement 1B-1C/unc29_polychrome_closedPumps_20140402.mat
- Figure 1-figure supplement 1/Figure 1-figure supplement 1B-1C/unc29_polychrome_openPumps_20140402.mat
- Figure 1-figure supplement 1/Figure 1-figure supplement 1D/
- Figure 1-figure supplement 1/Figure 1-figure supplement 1D/Figure 1-figure supplement 1D.pzfx
