# Supplementary material for: An hourglass circuit motif transforms a motor program via subcellularly localized muscle calcium signaling and contraction
Source: eLife. 2021 Jul 2;10:e59341. doi: 10.7554/eLife.59341 (PMC8331187; doi:10.7554/eLife.59341)
Supplement: Figure 2—source data 1. [file elife-59341-fig2-data1.zip]

Archive with 32 entries (28 files):
- Figure 2/Fig 2 - muscle and calcium.svg
- Figure 2/Fig 2B-E/
- Figure 2/Fig 2B-E/data_collected_nIs507_mock_toDate.mat
- Figure 2/Fig 2B-E/data_collected_nIs507_pm1_minus_toDate.mat
- Figure 2/Fig 2B-E/data_collected_nIs507_pm1_pm2_minus_toDate.mat
- Figure 2/Fig 2B-E/data_collected_nIs507_pm2_minus_toDate.mat
- Figure 2/Fig 2B-E/data_individual_nIs507_mock_toDate.mat
- Figure 2/Fig 2B-E/data_individual_nIs507_pm1_minus_toDate.mat
- Figure 2/Fig 2B-E/data_individual_nIs507_pm1_pm2_minus_toDate.mat
- Figure 2/Fig 2B-E/data_individual_nIs507_pm2_minus_toDate.mat
- Figure 2/Fig 2B-E/PLOTpub_nIs507_mock_toDate.fig
- Figure 2/Fig 2B-E/PLOTpub_nIs507_pm1_minus_toDate.fig
- Figure 2/Fig 2B-E/PLOTpub_nIs507_pm1_pm2_minus_toDate.fig
- Figure 2/Fig 2B-E/PLOTpub_nIs507_pm2_minus_toDate.fig
- Figure 2/Fig 2I-2J/
- Figure 2/Fig 2I-2J/data_M1_nIs686_flicker_20150310_procorpus.mat
- Figure 2/Fig 2I-2J/data_totalRel_M1_nIs686_flicker_20150310_procorpus_sorted.mat
- Figure 2/Fig 2I-2J/HEATMAPpub_nIs686_20150310.fig
- Figure 2/Fig 2I-2J/HEATMAPpub_totalRel_M1_nIs686_flicker_20150310_procorpus_sortByTip.fig
- Figure 2/Fig 2I-2J/PLOTpub_totalRel_nIs686_flicker_202150310_tip_v_procorpus.fig
- Figure 2/Fig 2K-2L/
- Figure 2/Fig 2K-2L/data_cuIs36_20200805.mat
- Figure 2/Fig 2K-2L/PLOTpub_heatmap_totalRel_cuIs20200805_anteriorTip.fig
- Figure 2/Fig 2K-2L/PLOTpub_heatmap_totalRel_cuIs20200805_midCorpus_sorted.fig
- Figure 2/Fig 2K-2L/PLOTpub_totalRel_cuIs20200805.fig
- Figure 2/Fig 2M-2N/
- Figure 2/Fig 2M-2N/data_nEx3045_pm3responds_20210111_analysis.mat
- Figure 2/Fig 2M-2N/PLOTpub_HEATMAP_nEx3045_subcellular_anteriorTip.fig
- Figure 2/Fig 2M-2N/PLOTpub_HEATMAP_nEx3045_subcellular_midCorpus_sortedByTip.fig
- Figure 2/Fig 2M-2N/PLOTpub_nEx3045_subcellular_anteriorTip_midCorpus.fig
- Figure 2/Fig 2M-2N/totalRel_nEx3045_pm3responds_20210111_midCorpus_sorted.mat
- Figure 2/Sando et al. Figure 2F.xlsx
