# Supplementary material for: An hourglass circuit motif transforms a motor program via subcellularly localized muscle calcium signaling and contraction
Source: eLife. 2021 Jul 2;10:e59341. doi: 10.7554/eLife.59341 (PMC8331187; doi:10.7554/eLife.59341)
Supplement: Figure 2—figure supplement 1—source data 1. [file elife-59341-fig2-figsupp1-data1.zip]

Archive with 94 entries (88 files):
- Figure 2-figure supplement 1/Figure 2-figure supplement 1.svg
- Figure 2-figure supplement 1/Figure 2-figure supplement 1C/
- Figure 2-figure supplement 1/Figure 2-figure supplement 1C/data_immobilzedPumping_all_collected.mat
- Figure 2-figure supplement 1/Figure 2-figure supplement 1C/data_immobilzedPumping_all_timeStamps_in_msec.mat
- Figure 2-figure supplement 1/Figure 2-figure supplement 1D/
- Figure 2-figure supplement 1/Figure 2-figure supplement 1D/pumps stimulated by light - immobilized for imaging.pzfx
- Figure 2-figure supplement 1/Figure 2-figure supplement 1E/
- Figure 2-figure supplement 1/Figure 2-figure supplement 1E/nIs686_lite1_ce314_gur3_ok2245_5HT_02_20161110.mat
- Figure 2-figure supplement 1/Figure 2-figure supplement 1E/nIs686_lite1_ce314_gur3_ok2245_5HT_03_20161110.mat
- Figure 2-figure supplement 1/Figure 2-figure supplement 1E/nIs686_lite1_ce314_gur3_ok2245_5HT_04_20161110.mat
- Figure 2-figure supplement 1/Figure 2-figure supplement 1F/
- Figure 2-figure supplement 1/Figure 2-figure supplement 1F/data_vkEx1241_15_mSecExp_20210201.mat
- Figure 2-figure supplement 1/Figure 2-figure supplement 1F/PLOTpub_totalRel_vkEx1241_20210201.fig
- Figure 2-figure supplement 1/Figure 2-figure supplement 1F/vkEx1241_15_mSecExp_01_20210201.fig
- Figure 2-figure supplement 1/Figure 2-figure supplement 1F/vkEx1241_15_mSecExp_01_20210201.mat
- Figure 2-figure supplement 1/Figure 2-figure supplement 1F/vkEx1241_15_mSecExp_02_20210201.fig
- Figure 2-figure supplement 1/Figure 2-figure supplement 1F/vkEx1241_15_mSecExp_02_20210201.mat
- Figure 2-figure supplement 1/Figure 2-figure supplement 1F/vkEx1241_15_mSecExp_03_20210201.fig
- Figure 2-figure supplement 1/Figure 2-figure supplement 1F/vkEx1241_15_mSecExp_03_20210201.mat
- Figure 2-figure supplement 1/Figure 2-figure supplement 1F/vkEx1241_15_mSecExp_04_20210201.fig
- Figure 2-figure supplement 1/Figure 2-figure supplement 1F/vkEx1241_15_mSecExp_04_20210201.mat
- Figure 2-figure supplement 1/Figure 2-figure supplement 1F/vkEx1241_15_mSecExp_05_20210201.fig
- Figure 2-figure supplement 1/Figure 2-figure supplement 1F/vkEx1241_15_mSecExp_05_20210201.mat
- Figure 2-figure supplement 1/Figure 2-figure supplement 1F/vkEx1241_15_mSecExp_06_20210201.fig
- Figure 2-figure supplement 1/Figure 2-figure supplement 1F/vkEx1241_15_mSecExp_06_20210201.mat
- Figure 2-figure supplement 1/Figure 2-figure supplement 1F/vkEx1241_15_mSecExp_07_20210201.fig
- Figure 2-figure supplement 1/Figure 2-figure supplement 1F/vkEx1241_15_mSecExp_07_20210201.mat
- Figure 2-figure supplement 1/Figure 2-figure supplement 1F/vkEx1241_15_mSecExp_08_20210201.fig
- Figure 2-figure supplement 1/Figure 2-figure supplement 1F/vkEx1241_15_mSecExp_08_20210201.mat
- Figure 2-figure supplement 1/Figure 2-figure supplement 1F/vkEx1241_15_mSecExp_09_20210201.fig
- Figure 2-figure supplement 1/Figure 2-figure supplement 1F/vkEx1241_15_mSecExp_09_20210201.mat
- Figure 2-figure supplement 1/Figure 2-figure supplement 1F/vkEx1241_15_mSecExp_10_20210201.fig
- Figure 2-figure supplement 1/Figure 2-figure supplement 1F/vkEx1241_15_mSecExp_10_20210201.mat
- Figure 2-figure supplement 1/Figure 2-figure supplement 1F/vkEx1241_15_mSecExp_11_20210201.fig
- Figure 2-figure supplement 1/Figure 2-figure supplement 1F/vkEx1241_15_mSecExp_11_20210201.mat
- Figure 2-figure supplement 1/Figure 2-figure supplement 1F/vkEx1241_15_mSecExp_12_20210201.fig
- Figure 2-figure supplement 1/Figure 2-figure supplement 1F/vkEx1241_15_mSecExp_12_20210201.mat
- Figure 2-figure supplement 1/Figure 2-figure supplement 1F/vkEx1241_15_mSecExp_13_20210201.fig
- Figure 2-figure supplement 1/Figure 2-figure supplement 1F/vkEx1241_15_mSecExp_13_20210201.mat
- Figure 2-figure supplement 1/Figure 2-figure supplement 1F/vkEx1241_15_mSecExp_14_20210201.fig
- Figure 2-figure supplement 1/Figure 2-figure supplement 1F/vkEx1241_15_mSecExp_14_20210201.mat
- Figure 2-figure supplement 1/Figure 2-figure supplement 1F/vkEx1241_15_mSecExp_15_20210201.fig
- Figure 2-figure supplement 1/Figure 2-figure supplement 1F/vkEx1241_15_mSecExp_15_20210201.mat
- Figure 2-figure supplement 1/Figure 2-figure supplement 1F/vkEx1241_15_mSecExp_16_20210201.fig
- Figure 2-figure supplement 1/Figure 2-figure supplement 1F/vkEx1241_15_mSecExp_16_20210201.mat
- Figure 2-figure supplement 1/Figure 2-figure supplement 1F/vkEx1241_15_mSecExp_17_20210201.fig
- Figure 2-figure supplement 1/Figure 2-figure supplement 1F/vkEx1241_15_mSecExp_17_20210201.mat
- Figure 2-figure supplement 1/Figure 2-figure supplement 1F/vkEx1241_15_mSecExp_18_20210201.fig
- Figure 2-figure supplement 1/Figure 2-figure supplement 1F/vkEx1241_15_mSecExp_18_20210201.mat
- Figure 2-figure supplement 1/Figure 2-figure supplement 1F/vkEx1241_15_mSecExp_19_20210201.fig
- Figure 2-figure supplement 1/Figure 2-figure supplement 1F/vkEx1241_15_mSecExp_19_20210201.mat
- Figure 2-figure supplement 1/Figure 2-figure supplement 1F/vkEx1241_15_mSecExp_20_20210201.fig
- Figure 2-figure supplement 1/Figure 2-figure supplement 1F/vkEx1241_15_mSecExp_20_20210201.mat
- Figure 2-figure supplement 1/Figure 2-figure supplement 1G/
- Figure 2-figure supplement 1/Figure 2-figure supplement 1G/data_nEx3045_20201215.mat
- Figure 2-figure supplement 1/Figure 2-figure supplement 1G/HEATMAPpub_nEx3045_20201215_anteriorTip.fig
- Figure 2-figure supplement 1/Figure 2-figure supplement 1G/HEATMAPpub_nEx3045_20201215_procorpus.fig
- Figure 2-figure supplement 1/Figure 2-figure supplement 1G/nEx3045_01_20201215.fig
- Figure 2-figure supplement 1/Figure 2-figure supplement 1G/nEx3045_01_20201215.mat
- Figure 2-figure supplement 1/Figure 2-figure supplement 1G/nEx3045_02_20201215.fig
- Figure 2-figure supplement 1/Figure 2-figure supplement 1G/nEx3045_02_20201215.mat
- Figure 2-figure supplement 1/Figure 2-figure supplement 1G/nEx3045_03_20201215.fig
- Figure 2-figure supplement 1/Figure 2-figure supplement 1G/nEx3045_03_20201215.mat
- Figure 2-figure supplement 1/Figure 2-figure supplement 1G/nEx3045_04_20201215.fig
- Figure 2-figure supplement 1/Figure 2-figure supplement 1G/nEx3045_04_20201215.mat
- Figure 2-figure supplement 1/Figure 2-figure supplement 1G/nEx3045_05_20201215.fig
- Figure 2-figure supplement 1/Figure 2-figure supplement 1G/nEx3045_05_20201215.mat
- Figure 2-figure supplement 1/Figure 2-figure supplement 1G/nEx3045_06_20201215.fig
- Figure 2-figure supplement 1/Figure 2-figure supplement 1G/nEx3045_06_20201215.mat
- Figure 2-figure supplement 1/Figure 2-figure supplement 1G/nEx3045_07_20201215.fig
- Figure 2-figure supplement 1/Figure 2-figure supplement 1G/nEx3045_07_20201215.mat
- Figure 2-figure supplement 1/Figure 2-figure supplement 1G/nEx3045_08_20201215.fig
- Figure 2-figure supplement 1/Figure 2-figure supplement 1G/nEx3045_08_20201215.mat
- Figure 2-figure supplement 1/Figure 2-figure supplement 1G/nEx3045_09_20201215.fig
- Figure 2-figure supplement 1/Figure 2-figure supplement 1G/nEx3045_09_20201215.mat
- Figure 2-figure supplement 1/Figure 2-figure supplement 1G/nEx3045_10_20201215.fig
- Figure 2-figure supplement 1/Figure 2-figure supplement 1G/nEx3045_10_20201215.mat
- Figure 2-figure supplement 1/Figure 2-figure supplement 1G/PLOTpub_nEx3045_20201215 - prelected bright procorpus.fig
- Figure 2-figure supplement 1/Figure 2-figure supplement 1H/
- Figure 2-figure supplement 1/Figure 2-figure supplement 1H/data_nIs686_1umBeads_20150526.mat
- Figure 2-figure supplement 1/Figure 2-figure supplement 1H/nIs686_1umBeads_01_20150526.mat
- Figure 2-figure supplement 1/Figure 2-figure supplement 1H/nIs686_1umBeads_01_20150526_Feeding pumps.fig
- Figure 2-figure supplement 1/Figure 2-figure supplement 1H/nIs686_1umBeads_01_20150526_Pumps.fig
- Figure 2-figure supplement 1/Figure 2-figure supplement 1H/nIs686_1umBeads_01_20150526_Spitting Pumps.fig
- Figure 2-figure supplement 1/Figure 2-figure supplement 1H/nIs686_1umBeads_02_20150526.mat
- Figure 2-figure supplement 1/Figure 2-figure supplement 1H/nIs686_1umBeads_02_20150526_Feeding pumps.fig
- Figure 2-figure supplement 1/Figure 2-figure supplement 1H/nIs686_1umBeads_02_20150526_Pumps.fig
- Figure 2-figure supplement 1/Figure 2-figure supplement 1H/nIs686_1umBeads_02_20150526_Spitting Pumps.fig
- Figure 2-figure supplement 1/Figure 2-figure supplement 1H/nIs686_1umBeads_03_20150526.mat
- Figure 2-figure supplement 1/Figure 2-figure supplement 1H/nIs686_1umBeads_03_20150526_Feeding pumps.fig
- Figure 2-figure supplement 1/Figure 2-figure supplement 1H/nIs686_1umBeads_03_20150526_Pumps.fig
- Figure 2-figure supplement 1/Figure 2-figure supplement 1H/nIs686_1umBeads_03_20150526_Spitting Pumps.fig
- Figure 2-figure supplement 1/Figure 2-figure supplement 1H/PLOT_nIs686_20150526.fig
- Figure 2-figure supplement 1/Figure 2-figure supplement 1H/PLOTpub_nIs686_20150526.fig
