# Supplementary material for: An hourglass circuit motif transforms a motor program via subcellularly localized muscle calcium signaling and contraction
Source: eLife. 2021 Jul 2;10:e59341. doi: 10.7554/eLife.59341 (PMC8331187; doi:10.7554/eLife.59341)
Supplement: Figure 3—source data 1. [file elife-59341-fig3-data1.zip]

Archive with 397 entries (388 files):
- Figure 3/Fig 3 - lite-1 and gur-3 control spitting and calcium.svg
- Figure 3/Fig 3A-3F - lite-1 gur-3 spitting/
- Figure 3/Fig 3A-3F - lite-1 gur-3 spitting/data_gur3_201902_collected.mat
- Figure 3/Fig 3A-3F - lite-1 gur-3 spitting/data_gur3_ok2245_201902_individualFiles.mat
- Figure 3/Fig 3A-3F - lite-1 gur-3 spitting/data_lite1_ce314_201902_collected.mat
- Figure 3/Fig 3A-3F - lite-1 gur-3 spitting/data_lite1_ce314_201902_individualFiles.mat
- Figure 3/Fig 3A-3F - lite-1 gur-3 spitting/data_lite1_gur3_201902_collected.mat
- Figure 3/Fig 3A-3F - lite-1 gur-3 spitting/data_lite1_gur3_201902_individualFiles.mat
- Figure 3/Fig 3A-3F - lite-1 gur-3 spitting/data_lite1_gur3_nEx2157_201902_collected.mat
- Figure 3/Fig 3A-3F - lite-1 gur-3 spitting/data_lite1_gur3_nEx2157_201902_individualFiles.mat
- Figure 3/Fig 3A-3F - lite-1 gur-3 spitting/data_lite1_gur3_nEx2281_201902_collected.mat
- Figure 3/Fig 3A-3F - lite-1 gur-3 spitting/data_lite1_gur3_nEx2281_201902_individualFiles.mat
- Figure 3/Fig 3A-3F - lite-1 gur-3 spitting/data_N2_201902_collected.mat
- Figure 3/Fig 3A-3F - lite-1 gur-3 spitting/data_N2_201902_individualFiles.mat
- Figure 3/Fig 3A-3F - lite-1 gur-3 spitting/gur-3/
- Figure 3/Fig 3A-3F - lite-1 gur-3 spitting/gur-3/gur3_ok2245_01_20190201.mat
- Figure 3/Fig 3A-3F - lite-1 gur-3 spitting/gur-3/gur3_ok2245_01_20190201_Censoreds.fig
- Figure 3/Fig 3A-3F - lite-1 gur-3 spitting/gur-3/gur3_ok2245_01_20190201_Feeding Pumps.fig
- Figure 3/Fig 3A-3F - lite-1 gur-3 spitting/gur-3/gur3_ok2245_01_20190201_Grinder pumps.fig
- Figure 3/Fig 3A-3F - lite-1 gur-3 spitting/gur-3/gur3_ok2245_01_20190201_Procorpus pumps.fig
- Figure 3/Fig 3A-3F - lite-1 gur-3 spitting/gur-3/gur3_ok2245_01_20190201_Spitting Pumps.fig
- Figure 3/Fig 3A-3F - lite-1 gur-3 spitting/gur-3/gur3_ok2245_01_20190202.mat
- Figure 3/Fig 3A-3F - lite-1 gur-3 spitting/gur-3/gur3_ok2245_01_20190202_Censoreds.fig
- Figure 3/Fig 3A-3F - lite-1 gur-3 spitting/gur-3/gur3_ok2245_01_20190202_Feeding Pumps.fig
- Figure 3/Fig 3A-3F - lite-1 gur-3 spitting/gur-3/gur3_ok2245_01_20190202_Grinder pumps.fig
- Figure 3/Fig 3A-3F - lite-1 gur-3 spitting/gur-3/gur3_ok2245_01_20190202_Procorpus pumps.fig
- Figure 3/Fig 3A-3F - lite-1 gur-3 spitting/gur-3/gur3_ok2245_01_20190202_Spitting Pumps.fig
- Figure 3/Fig 3A-3F - lite-1 gur-3 spitting/gur-3/gur3_ok2245_01_20190203.mat
- Figure 3/Fig 3A-3F - lite-1 gur-3 spitting/gur-3/gur3_ok2245_01_20190203_Censoreds.fig
- Figure 3/Fig 3A-3F - lite-1 gur-3 spitting/gur-3/gur3_ok2245_01_20190203_Feeding Pumps.fig
- Figure 3/Fig 3A-3F - lite-1 gur-3 spitting/gur-3/gur3_ok2245_01_20190203_Grinder pumps.fig
- Figure 3/Fig 3A-3F - lite-1 gur-3 spitting/gur-3/gur3_ok2245_01_20190203_Procorpus pumps.fig
- Figure 3/Fig 3A-3F - lite-1 gur-3 spitting/gur-3/gur3_ok2245_01_20190203_Spitting Pumps.fig
- Figure 3/Fig 3A-3F - lite-1 gur-3 spitting/gur-3/gur3_ok2245_02_20190201.mat
- Figure 3/Fig 3A-3F - lite-1 gur-3 spitting/gur-3/gur3_ok2245_02_20190201_Censoreds.fig
- Figure 3/Fig 3A-3F - lite-1 gur-3 spitting/gur-3/gur3_ok2245_02_20190201_Feeding Pumps.fig
- Figure 3/Fig 3A-3F - lite-1 gur-3 spitting/gur-3/gur3_ok2245_02_20190201_Grinder pumps.fig
- Figure 3/Fig 3A-3F - lite-1 gur-3 spitting/gur-3/gur3_ok2245_02_20190201_Procorpus pumps.fig
- Figure 3/Fig 3A-3F - lite-1 gur-3 spitting/gur-3/gur3_ok2245_02_20190201_Spitting Pumps.fig
- Figure 3/Fig 3A-3F - lite-1 gur-3 spitting/gur-3/gur3_ok2245_02_20190202.mat
- Figure 3/Fig 3A-3F - lite-1 gur-3 spitting/gur-3/gur3_ok2245_02_20190202_Censoreds.fig
- Figure 3/Fig 3A-3F - lite-1 gur-3 spitting/gur-3/gur3_ok2245_02_20190202_Feeding Pumps.fig
- Figure 3/Fig 3A-3F - lite-1 gur-3 spitting/gur-3/gur3_ok2245_02_20190202_Grinder pumps.fig
- Figure 3/Fig 3A-3F - lite-1 gur-3 spitting/gur-3/gur3_ok2245_02_20190202_Procorpus pumps.fig
- Figure 3/Fig 3A-3F - lite-1 gur-3 spitting/gur-3/gur3_ok2245_02_20190202_Spitting Pumps.fig
- Figure 3/Fig 3A-3F - lite-1 gur-3 spitting/gur-3/gur3_ok2245_02_20190203.mat
- Figure 3/Fig 3A-3F - lite-1 gur-3 spitting/gur-3/gur3_ok2245_02_20190203_Censoreds.fig
- Figure 3/Fig 3A-3F - lite-1 gur-3 spitting/gur-3/gur3_ok2245_02_20190203_Feeding Pumps.fig
- Figure 3/Fig 3A-3F - lite-1 gur-3 spitting/gur-3/gur3_ok2245_02_20190203_Grinder pumps.fig
- Figure 3/Fig 3A-3F - lite-1 gur-3 spitting/gur-3/gur3_ok2245_02_20190203_Procorpus pumps.fig
- Figure 3/Fig 3A-3F - lite-1 gur-3 spitting/gur-3/gur3_ok2245_02_20190203_Spitting Pumps.fig
- Figure 3/Fig 3A-3F - lite-1 gur-3 spitting/gur-3/gur3_ok2245_03_20190201.mat
- Figure 3/Fig 3A-3F - lite-1 gur-3 spitting/gur-3/gur3_ok2245_03_20190201_Censoreds.fig
- Figure 3/Fig 3A-3F - lite-1 gur-3 spitting/gur-3/gur3_ok2245_03_20190201_Feeding Pumps.fig
- Figure 3/Fig 3A-3F - lite-1 gur-3 spitting/gur-3/gur3_ok2245_03_20190201_Grinder pumps.fig
- Figure 3/Fig 3A-3F - lite-1 gur-3 spitting/gur-3/gur3_ok2245_03_20190201_Procorpus pumps.fig
- Figure 3/Fig 3A-3F - lite-1 gur-3 spitting/gur-3/gur3_ok2245_03_20190201_Spitting Pumps.fig
- Figure 3/Fig 3A-3F - lite-1 gur-3 spitting/gur-3/gur3_ok2245_03_20190202.mat
- Figure 3/Fig 3A-3F - lite-1 gur-3 spitting/gur-3/gur3_ok2245_03_20190202_Censoreds.fig
- Figure 3/Fig 3A-3F - lite-1 gur-3 spitting/gur-3/gur3_ok2245_03_20190202_Feeding Pumps.fig
- Figure 3/Fig 3A-3F - lite-1 gur-3 spitting/gur-3/gur3_ok2245_03_20190202_Grinder pumps.fig
- Figure 3/Fig 3A-3F - lite-1 gur-3 spitting/gur-3/gur3_ok2245_03_20190202_Procorpus pumps.fig
- Figure 3/Fig 3A-3F - lite-1 gur-3 spitting/gur-3/gur3_ok2245_03_20190202_Spitting Pumps.fig
- Figure 3/Fig 3A-3F - lite-1 gur-3 spitting/gur-3/gur3_ok2245_03_20190203.mat
- Figure 3/Fig 3A-3F - lite-1 gur-3 spitting/gur-3/gur3_ok2245_03_20190203_Censoreds.fig
- Figure 3/Fig 3A-3F - lite-1 gur-3 spitting/gur-3/gur3_ok2245_03_20190203_Feeding Pumps.fig
- Figure 3/Fig 3A-3F - lite-1 gur-3 spitting/gur-3/gur3_ok2245_03_20190203_Grinder pumps.fig
- Figure 3/Fig 3A-3F - lite-1 gur-3 spitting/gur-3/gur3_ok2245_03_20190203_Procorpus pumps.fig
- Figure 3/Fig 3A-3F - lite-1 gur-3 spitting/gur-3/gur3_ok2245_03_20190203_Spitting Pumps.fig
- Figure 3/Fig 3A-3F - lite-1 gur-3 spitting/lite-1 gur-3 nEx2157/
- Figure 3/Fig 3A-3F - lite-1 gur-3 spitting/lite-1 gur-3 nEx2157/lite1_gur3_nEx2157_01_20190201.mat
- Figure 3/Fig 3A-3F - lite-1 gur-3 spitting/lite-1 gur-3 nEx2157/lite1_gur3_nEx2157_01_20190201_Censoreds.fig
- Figure 3/Fig 3A-3F - lite-1 gur-3 spitting/lite-1 gur-3 nEx2157/lite1_gur3_nEx2157_01_20190201_Feeding Pumps.fig
- Figure 3/Fig 3A-3F - lite-1 gur-3 spitting/lite-1 gur-3 nEx2157/lite1_gur3_nEx2157_01_20190201_Grinder pumps.fig
- Figure 3/Fig 3A-3F - lite-1 gur-3 spitting/lite-1 gur-3 nEx2157/lite1_gur3_nEx2157_01_20190201_Procorpus pumps.fig
- Figure 3/Fig 3A-3F - lite-1 gur-3 spitting/lite-1 gur-3 nEx2157/lite1_gur3_nEx2157_01_20190201_Spitting Pumps.fig
- Figure 3/Fig 3A-3F - lite-1 gur-3 spitting/lite-1 gur-3 nEx2157/lite1_gur3_nEx2157_01_20190202.mat
- Figure 3/Fig 3A-3F - lite-1 gur-3 spitting/lite-1 gur-3 nEx2157/lite1_gur3_nEx2157_01_20190202_Censoreds.fig
- Figure 3/Fig 3A-3F - lite-1 gur-3 spitting/lite-1 gur-3 nEx2157/lite1_gur3_nEx2157_01_20190202_Feeding Pumps.fig
- Figure 3/Fig 3A-3F - lite-1 gur-3 spitting/lite-1 gur-3 nEx2157/lite1_gur3_nEx2157_01_20190202_Grinder pumps.fig
- Figure 3/Fig 3A-3F - lite-1 gur-3 spitting/lite-1 gur-3 nEx2157/lite1_gur3_nEx2157_01_20190202_Procorpus pumps.fig
- Figure 3/Fig 3A-3F - lite-1 gur-3 spitting/lite-1 gur-3 nEx2157/lite1_gur3_nEx2157_01_20190202_Spitting Pumps.fig
- Figure 3/Fig 3A-3F - lite-1 gur-3 spitting/lite-1 gur-3 nEx2157/lite1_gur3_nEx2157_01_20190203.mat
- Figure 3/Fig 3A-3F - lite-1 gur-3 spitting/lite-1 gur-3 nEx2157/lite1_gur3_nEx2157_01_20190203_Censoreds.fig
- Figure 3/Fig 3A-3F - lite-1 gur-3 spitting/lite-1 gur-3 nEx2157/lite1_gur3_nEx2157_01_20190203_Feeding Pumps.fig
- Figure 3/Fig 3A-3F - lite-1 gur-3 spitting/lite-1 gur-3 nEx2157/lite1_gur3_nEx2157_01_20190203_Grinder pumps.fig
- Figure 3/Fig 3A-3F - lite-1 gur-3 spitting/lite-1 gur-3 nEx2157/lite1_gur3_nEx2157_01_20190203_Procorpus pumps.fig
- Figure 3/Fig 3A-3F - lite-1 gur-3 spitting/lite-1 gur-3 nEx2157/lite1_gur3_nEx2157_01_20190203_Spitting Pumps.fig
- Figure 3/Fig 3A-3F - lite-1 gur-3 spitting/lite-1 gur-3 nEx2157/lite1_gur3_nEx2157_02_20190201.mat
- Figure 3/Fig 3A-3F - lite-1 gur-3 spitting/lite-1 gur-3 nEx2157/lite1_gur3_nEx2157_02_20190201_Censoreds.fig
- Figure 3/Fig 3A-3F - lite-1 gur-3 spitting/lite-1 gur-3 nEx2157/lite1_gur3_nEx2157_02_20190201_Feeding Pumps.fig
- Figure 3/Fig 3A-3F - lite-1 gur-3 spitting/lite-1 gur-3 nEx2157/lite1_gur3_nEx2157_02_20190201_Grinder pumps.fig
- Figure 3/Fig 3A-3F - lite-1 gur-3 spitting/lite-1 gur-3 nEx2157/lite1_gur3_nEx2157_02_20190201_Procorpus pumps.fig
- Figure 3/Fig 3A-3F - lite-1 gur-3 spitting/lite-1 gur-3 nEx2157/lite1_gur3_nEx2157_02_20190201_Spitting Pumps.fig
- Figure 3/Fig 3A-3F - lite-1 gur-3 spitting/lite-1 gur-3 nEx2157/lite1_gur3_nEx2157_02_20190202.mat
- Figure 3/Fig 3A-3F - lite-1 gur-3 spitting/lite-1 gur-3 nEx2157/lite1_gur3_nEx2157_02_20190202_Censoreds.fig
- Figure 3/Fig 3A-3F - lite-1 gur-3 spitting/lite-1 gur-3 nEx2157/lite1_gur3_nEx2157_02_20190202_Feeding Pumps.fig
- Figure 3/Fig 3A-3F - lite-1 gur-3 spitting/lite-1 gur-3 nEx2157/lite1_gur3_nEx2157_02_20190202_Grinder pumps.fig
- Figure 3/Fig 3A-3F - lite-1 gur-3 spitting/lite-1 gur-3 nEx2157/lite1_gur3_nEx2157_02_20190202_Procorpus pumps.fig
- Figure 3/Fig 3A-3F - lite-1 gur-3 spitting/lite-1 gur-3 nEx2157/lite1_gur3_nEx2157_02_20190202_Spitting Pumps.fig
- Figure 3/Fig 3A-3F - lite-1 gur-3 spitting/lite-1 gur-3 nEx2157/lite1_gur3_nEx2157_02_20190203.mat
- Figure 3/Fig 3A-3F - lite-1 gur-3 spitting/lite-1 gur-3 nEx2157/lite1_gur3_nEx2157_02_20190203_Censoreds.fig
- Figure 3/Fig 3A-3F - lite-1 gur-3 spitting/lite-1 gur-3 nEx2157/lite1_gur3_nEx2157_02_20190203_Feeding Pumps.fig
- Figure 3/Fig 3A-3F - lite-1 gur-3 spitting/lite-1 gur-3 nEx2157/lite1_gur3_nEx2157_02_20190203_Grinder pumps.fig
- Figure 3/Fig 3A-3F - lite-1 gur-3 spitting/lite-1 gur-3 nEx2157/lite1_gur3_nEx2157_02_20190203_Procorpus pumps.fig
- Figure 3/Fig 3A-3F - lite-1 gur-3 spitting/lite-1 gur-3 nEx2157/lite1_gur3_nEx2157_02_20190203_Spitting Pumps.fig
- Figure 3/Fig 3A-3F - lite-1 gur-3 spitting/lite-1 gur-3 nEx2157/lite1_gur3_nEx2157_03_20190201.mat
- Figure 3/Fig 3A-3F - lite-1 gur-3 spitting/lite-1 gur-3 nEx2157/lite1_gur3_nEx2157_03_20190201_Censoreds.fig
- Figure 3/Fig 3A-3F - lite-1 gur-3 spitting/lite-1 gur-3 nEx2157/lite1_gur3_nEx2157_03_20190201_Feeding Pumps.fig
- Figure 3/Fig 3A-3F - lite-1 gur-3 spitting/lite-1 gur-3 nEx2157/lite1_gur3_nEx2157_03_20190201_Grinder pumps.fig
- Figure 3/Fig 3A-3F - lite-1 gur-3 spitting/lite-1 gur-3 nEx2157/lite1_gur3_nEx2157_03_20190201_Procorpus pumps.fig
- Figure 3/Fig 3A-3F - lite-1 gur-3 spitting/lite-1 gur-3 nEx2157/lite1_gur3_nEx2157_03_20190201_Spitting Pumps.fig
- Figure 3/Fig 3A-3F - lite-1 gur-3 spitting/lite-1 gur-3 nEx2157/lite1_gur3_nEx2157_03_20190202.mat
- Figure 3/Fig 3A-3F - lite-1 gur-3 spitting/lite-1 gur-3 nEx2157/lite1_gur3_nEx2157_03_20190202_Censoreds.fig
- Figure 3/Fig 3A-3F - lite-1 gur-3 spitting/lite-1 gur-3 nEx2157/lite1_gur3_nEx2157_03_20190202_Feeding Pumps.fig
- Figure 3/Fig 3A-3F - lite-1 gur-3 spitting/lite-1 gur-3 nEx2157/lite1_gur3_nEx2157_03_20190202_Grinder pumps.fig
- Figure 3/Fig 3A-3F - lite-1 gur-3 spitting/lite-1 gur-3 nEx2157/lite1_gur3_nEx2157_03_20190202_Procorpus pumps.fig
- Figure 3/Fig 3A-3F - lite-1 gur-3 spitting/lite-1 gur-3 nEx2157/lite1_gur3_nEx2157_03_20190202_Spitting Pumps.fig
- Figure 3/Fig 3A-3F - lite-1 gur-3 spitting/lite-1 gur-3 nEx2157/lite1_gur3_nEx2157_03_20190203.mat
- Figure 3/Fig 3A-3F - lite-1 gur-3 spitting/lite-1 gur-3 nEx2157/lite1_gur3_nEx2157_03_20190203_Censoreds.fig
- Figure 3/Fig 3A-3F - lite-1 gur-3 spitting/lite-1 gur-3 nEx2157/lite1_gur3_nEx2157_03_20190203_Feeding Pumps.fig
- Figure 3/Fig 3A-3F - lite-1 gur-3 spitting/lite-1 gur-3 nEx2157/lite1_gur3_nEx2157_03_20190203_Grinder pumps.fig
- Figure 3/Fig 3A-3F - lite-1 gur-3 spitting/lite-1 gur-3 nEx2157/lite1_gur3_nEx2157_03_20190203_Procorpus pumps.fig
- Figure 3/Fig 3A-3F - lite-1 gur-3 spitting/lite-1 gur-3 nEx2157/lite1_gur3_nEx2157_03_20190203_Spitting Pumps.fig
- Figure 3/Fig 3A-3F - lite-1 gur-3 spitting/lite-1 gur-3 nEx2157/lite1_gur3_nEx2157_04_20190202.mat
- Figure 3/Fig 3A-3F - lite-1 gur-3 spitting/lite-1 gur-3 nEx2157/lite1_gur3_nEx2157_04_20190202_Censoreds.fig
- Figure 3/Fig 3A-3F - lite-1 gur-3 spitting/lite-1 gur-3 nEx2157/lite1_gur3_nEx2157_04_20190202_Feeding Pumps.fig
- Figure 3/Fig 3A-3F - lite-1 gur-3 spitting/lite-1 gur-3 nEx2157/lite1_gur3_nEx2157_04_20190202_Grinder pumps.fig
- Figure 3/Fig 3A-3F - lite-1 gur-3 spitting/lite-1 gur-3 nEx2157/lite1_gur3_nEx2157_04_20190202_Procorpus pumps.fig
- Figure 3/Fig 3A-3F - lite-1 gur-3 spitting/lite-1 gur-3 nEx2157/lite1_gur3_nEx2157_04_20190202_Spitting Pumps.fig
- Figure 3/Fig 3A-3F - lite-1 gur-3 spitting/lite-1 gur-3 nEx2281/
- Figure 3/Fig 3A-3F - lite-1 gur-3 spitting/lite-1 gur-3 nEx2281/lite1_gur3_nEx2281_01_20190201.mat
- Figure 3/Fig 3A-3F - lite-1 gur-3 spitting/lite-1 gur-3 nEx2281/lite1_gur3_nEx2281_01_20190201_Censoreds.fig
- Figure 3/Fig 3A-3F - lite-1 gur-3 spitting/lite-1 gur-3 nEx2281/lite1_gur3_nEx2281_01_20190201_Feeding Pumps.fig
- Figure 3/Fig 3A-3F - lite-1 gur-3 spitting/lite-1 gur-3 nEx2281/lite1_gur3_nEx2281_01_20190201_Grinder pumps.fig
- Figure 3/Fig 3A-3F - lite-1 gur-3 spitting/lite-1 gur-3 nEx2281/lite1_gur3_nEx2281_01_20190201_Procorpus pumps.fig
- Figure 3/Fig 3A-3F - lite-1 gur-3 spitting/lite-1 gur-3 nEx2281/lite1_gur3_nEx2281_01_20190201_Spitting Pumps.fig
- Figure 3/Fig 3A-3F - lite-1 gur-3 spitting/lite-1 gur-3 nEx2281/lite1_gur3_nEx2281_01_20190202.mat
- Figure 3/Fig 3A-3F - lite-1 gur-3 spitting/lite-1 gur-3 nEx2281/lite1_gur3_nEx2281_01_20190202_Censoreds.fig
- Figure 3/Fig 3A-3F - lite-1 gur-3 spitting/lite-1 gur-3 nEx2281/lite1_gur3_nEx2281_01_20190202_Feeding Pumps.fig
- Figure 3/Fig 3A-3F - lite-1 gur-3 spitting/lite-1 gur-3 nEx2281/lite1_gur3_nEx2281_01_20190202_Grinder pumps.fig
- Figure 3/Fig 3A-3F - lite-1 gur-3 spitting/lite-1 gur-3 nEx2281/lite1_gur3_nEx2281_01_20190202_Procorpus pumps.fig
- Figure 3/Fig 3A-3F - lite-1 gur-3 spitting/lite-1 gur-3 nEx2281/lite1_gur3_nEx2281_01_20190202_Spitting Pumps.fig
- Figure 3/Fig 3A-3F - lite-1 gur-3 spitting/lite-1 gur-3 nEx2281/lite1_gur3_nEx2281_01_20190203.mat
- Figure 3/Fig 3A-3F - lite-1 gur-3 spitting/lite-1 gur-3 nEx2281/lite1_gur3_nEx2281_01_20190203_Censoreds.fig
- Figure 3/Fig 3A-3F - lite-1 gur-3 spitting/lite-1 gur-3 nEx2281/lite1_gur3_nEx2281_01_20190203_Feeding Pumps.fig
- Figure 3/Fig 3A-3F - lite-1 gur-3 spitting/lite-1 gur-3 nEx2281/lite1_gur3_nEx2281_01_20190203_Grinder pumps.fig
- Figure 3/Fig 3A-3F - lite-1 gur-3 spitting/lite-1 gur-3 nEx2281/lite1_gur3_nEx2281_01_20190203_Procorpus pumps.fig
- Figure 3/Fig 3A-3F - lite-1 gur-3 spitting/lite-1 gur-3 nEx2281/lite1_gur3_nEx2281_01_20190203_Spitting Pumps.fig
- Figure 3/Fig 3A-3F - lite-1 gur-3 spitting/lite-1 gur-3 nEx2281/lite1_gur3_nEx2281_02_20190201.mat
- Figure 3/Fig 3A-3F - lite-1 gur-3 spitting/lite-1 gur-3 nEx2281/lite1_gur3_nEx2281_02_20190201_Censoreds.fig
- Figure 3/Fig 3A-3F - lite-1 gur-3 spitting/lite-1 gur-3 nEx2281/lite1_gur3_nEx2281_02_20190201_Feeding Pumps.fig
- Figure 3/Fig 3A-3F - lite-1 gur-3 spitting/lite-1 gur-3 nEx2281/lite1_gur3_nEx2281_02_20190201_Grinder pumps.fig
- Figure 3/Fig 3A-3F - lite-1 gur-3 spitting/lite-1 gur-3 nEx2281/lite1_gur3_nEx2281_02_20190201_Procorpus pumps.fig
- Figure 3/Fig 3A-3F - lite-1 gur-3 spitting/lite-1 gur-3 nEx2281/lite1_gur3_nEx2281_02_20190201_Spitting Pumps.fig
- Figure 3/Fig 3A-3F - lite-1 gur-3 spitting/lite-1 gur-3 nEx2281/lite1_gur3_nEx2281_02_20190202.mat
- Figure 3/Fig 3A-3F - lite-1 gur-3 spitting/lite-1 gur-3 nEx2281/lite1_gur3_nEx2281_02_20190202_Censoreds.fig
- Figure 3/Fig 3A-3F - lite-1 gur-3 spitting/lite-1 gur-3 nEx2281/lite1_gur3_nEx2281_02_20190202_Feeding Pumps.fig
- Figure 3/Fig 3A-3F - lite-1 gur-3 spitting/lite-1 gur-3 nEx2281/lite1_gur3_nEx2281_02_20190202_Grinder pumps.fig
- Figure 3/Fig 3A-3F - lite-1 gur-3 spitting/lite-1 gur-3 nEx2281/lite1_gur3_nEx2281_02_20190202_Procorpus pumps.fig
- Figure 3/Fig 3A-3F - lite-1 gur-3 spitting/lite-1 gur-3 nEx2281/lite1_gur3_nEx2281_02_20190202_Spitting Pumps.fig
- Figure 3/Fig 3A-3F - lite-1 gur-3 spitting/lite-1 gur-3 nEx2281/lite1_gur3_nEx2281_02_20190203.mat
- Figure 3/Fig 3A-3F - lite-1 gur-3 spitting/lite-1 gur-3 nEx2281/lite1_gur3_nEx2281_02_20190203_Censoreds.fig
- Figure 3/Fig 3A-3F - lite-1 gur-3 spitting/lite-1 gur-3 nEx2281/lite1_gur3_nEx2281_02_20190203_Feeding Pumps.fig
- Figure 3/Fig 3A-3F - lite-1 gur-3 spitting/lite-1 gur-3 nEx2281/lite1_gur3_nEx2281_02_20190203_Grinder pumps.fig
- Figure 3/Fig 3A-3F - lite-1 gur-3 spitting/lite-1 gur-3 nEx2281/lite1_gur3_nEx2281_02_20190203_Procorpus pumps.fig
- Figure 3/Fig 3A-3F - lite-1 gur-3 spitting/lite-1 gur-3 nEx2281/lite1_gur3_nEx2281_02_20190203_Spitting Pumps.fig
- Figure 3/Fig 3A-3F - lite-1 gur-3 spitting/lite-1 gur-3 nEx2281/lite1_gur3_nEx2281_03_20190201.mat
- Figure 3/Fig 3A-3F - lite-1 gur-3 spitting/lite-1 gur-3 nEx2281/lite1_gur3_nEx2281_03_20190201_Censoreds.fig
- Figure 3/Fig 3A-3F - lite-1 gur-3 spitting/lite-1 gur-3 nEx2281/lite1_gur3_nEx2281_03_20190201_Feeding Pumps.fig
- Figure 3/Fig 3A-3F - lite-1 gur-3 spitting/lite-1 gur-3 nEx2281/lite1_gur3_nEx2281_03_20190201_Grinder pumps.fig
- Figure 3/Fig 3A-3F - lite-1 gur-3 spitting/lite-1 gur-3 nEx2281/lite1_gur3_nEx2281_03_20190201_Procorpus pumps.fig
- Figure 3/Fig 3A-3F - lite-1 gur-3 spitting/lite-1 gur-3 nEx2281/lite1_gur3_nEx2281_03_20190201_Spitting Pumps.fig
- Figure 3/Fig 3A-3F - lite-1 gur-3 spitting/lite-1 gur-3 nEx2281/lite1_gur3_nEx2281_03_20190202.mat
- Figure 3/Fig 3A-3F - lite-1 gur-3 spitting/lite-1 gur-3 nEx2281/lite1_gur3_nEx2281_03_20190202_Censoreds.fig
- Figure 3/Fig 3A-3F - lite-1 gur-3 spitting/lite-1 gur-3 nEx2281/lite1_gur3_nEx2281_03_20190202_Feeding Pumps.fig
- Figure 3/Fig 3A-3F - lite-1 gur-3 spitting/lite-1 gur-3 nEx2281/lite1_gur3_nEx2281_03_20190202_Grinder pumps.fig
- Figure 3/Fig 3A-3F - lite-1 gur-3 spitting/lite-1 gur-3 nEx2281/lite1_gur3_nEx2281_03_20190202_Procorpus pumps.fig
- Figure 3/Fig 3A-3F - lite-1 gur-3 spitting/lite-1 gur-3 nEx2281/lite1_gur3_nEx2281_03_20190202_Spitting Pumps.fig
- Figure 3/Fig 3A-3F - lite-1 gur-3 spitting/lite-1 gur-3 nEx2281/lite1_gur3_nEx2281_03_20190203.mat
- Figure 3/Fig 3A-3F - lite-1 gur-3 spitting/lite-1 gur-3 nEx2281/lite1_gur3_nEx2281_03_20190203_Censoreds.fig
- Figure 3/Fig 3A-3F - lite-1 gur-3 spitting/lite-1 gur-3 nEx2281/lite1_gur3_nEx2281_03_20190203_Feeding Pumps.fig
- Figure 3/Fig 3A-3F - lite-1 gur-3 spitting/lite-1 gur-3 nEx2281/lite1_gur3_nEx2281_03_20190203_Grinder pumps.fig
- Figure 3/Fig 3A-3F - lite-1 gur-3 spitting/lite-1 gur-3 nEx2281/lite1_gur3_nEx2281_03_20190203_Procorpus pumps.fig
- Figure 3/Fig 3A-3F - lite-1 gur-3 spitting/lite-1 gur-3 nEx2281/lite1_gur3_nEx2281_03_20190203_Spitting Pumps.fig
- Figure 3/Fig 3A-3F - lite-1 gur-3 spitting/lite-1 gur-3 nEx2281/lite1_gur3_nEx2281_04_20190202.mat
- Figure 3/Fig 3A-3F - lite-1 gur-3 spitting/lite-1 gur-3 nEx2281/lite1_gur3_nEx2281_04_20190202_Censoreds.fig
- Figure 3/Fig 3A-3F - lite-1 gur-3 spitting/lite-1 gur-3 nEx2281/lite1_gur3_nEx2281_04_20190202_Feeding Pumps.fig
- Figure 3/Fig 3A-3F - lite-1 gur-3 spitting/lite-1 gur-3 nEx2281/lite1_gur3_nEx2281_04_20190202_Grinder pumps.fig
- Figure 3/Fig 3A-3F - lite-1 gur-3 spitting/lite-1 gur-3 nEx2281/lite1_gur3_nEx2281_04_20190202_Procorpus pumps.fig
- Figure 3/Fig 3A-3F - lite-1 gur-3 spitting/lite-1 gur-3 nEx2281/lite1_gur3_nEx2281_04_20190202_Spitting Pumps.fig
- Figure 3/Fig 3A-3F - lite-1 gur-3 spitting/lite-1 gur-3/
- Figure 3/Fig 3A-3F - lite-1 gur-3 spitting/lite-1 gur-3/lite1_gur3_01_20190201.mat
- Figure 3/Fig 3A-3F - lite-1 gur-3 spitting/lite-1 gur-3/lite1_gur3_01_20190201_Censoreds.fig
- Figure 3/Fig 3A-3F - lite-1 gur-3 spitting/lite-1 gur-3/lite1_gur3_01_20190201_Feeding Pumps.fig
- Figure 3/Fig 3A-3F - lite-1 gur-3 spitting/lite-1 gur-3/lite1_gur3_01_20190201_Grinder pumps.fig
- Figure 3/Fig 3A-3F - lite-1 gur-3 spitting/lite-1 gur-3/lite1_gur3_01_20190201_Procorpus pumps.fig
- Figure 3/Fig 3A-3F - lite-1 gur-3 spitting/lite-1 gur-3/lite1_gur3_01_20190201_Spitting Pumps.fig
- Figure 3/Fig 3A-3F - lite-1 gur-3 spitting/lite-1 gur-3/lite1_gur3_01_20190202.mat
- Figure 3/Fig 3A-3F - lite-1 gur-3 spitting/lite-1 gur-3/lite1_gur3_01_20190202_Censoreds.fig
- Figure 3/Fig 3A-3F - lite-1 gur-3 spitting/lite-1 gur-3/lite1_gur3_01_20190202_Feeding Pumps.fig
- Figure 3/Fig 3A-3F - lite-1 gur-3 spitting/lite-1 gur-3/lite1_gur3_01_20190202_Grinder pumps.fig
- Figure 3/Fig 3A-3F - lite-1 gur-3 spitting/lite-1 gur-3/lite1_gur3_01_20190202_Procorpus pumps.fig
- Figure 3/Fig 3A-3F - lite-1 gur-3 spitting/lite-1 gur-3/lite1_gur3_01_20190202_Spitting Pumps.fig
- Figure 3/Fig 3A-3F - lite-1 gur-3 spitting/lite-1 gur-3/lite1_gur3_01_20190203.mat
- Figure 3/Fig 3A-3F - lite-1 gur-3 spitting/lite-1 gur-3/lite1_gur3_01_20190203_Censoreds.fig
- Figure 3/Fig 3A-3F - lite-1 gur-3 spitting/lite-1 gur-3/lite1_gur3_01_20190203_Feeding Pumps.fig
- Figure 3/Fig 3A-3F - lite-1 gur-3 spitting/lite-1 gur-3/lite1_gur3_01_20190203_Grinder pumps.fig
- Figure 3/Fig 3A-3F - lite-1 gur-3 spitting/lite-1 gur-3/lite1_gur3_01_20190203_Procorpus pumps.fig
- Figure 3/Fig 3A-3F - lite-1 gur-3 spitting/lite-1 gur-3/lite1_gur3_01_20190203_Spitting Pumps.fig
- Figure 3/Fig 3A-3F - lite-1 gur-3 spitting/lite-1 gur-3/lite1_gur3_02_20190201.mat
- Figure 3/Fig 3A-3F - lite-1 gur-3 spitting/lite-1 gur-3/lite1_gur3_02_20190201_Censoreds.fig
- Figure 3/Fig 3A-3F - lite-1 gur-3 spitting/lite-1 gur-3/lite1_gur3_02_20190201_Feeding Pumps.fig
- Figure 3/Fig 3A-3F - lite-1 gur-3 spitting/lite-1 gur-3/lite1_gur3_02_20190201_Grinder pumps.fig
- Figure 3/Fig 3A-3F - lite-1 gur-3 spitting/lite-1 gur-3/lite1_gur3_02_20190201_Procorpus pumps.fig
- Figure 3/Fig 3A-3F - lite-1 gur-3 spitting/lite-1 gur-3/lite1_gur3_02_20190201_Spitting Pumps.fig
- Figure 3/Fig 3A-3F - lite-1 gur-3 spitting/lite-1 gur-3/lite1_gur3_02_20190202.mat
- Figure 3/Fig 3A-3F - lite-1 gur-3 spitting/lite-1 gur-3/lite1_gur3_02_20190202_Censoreds.fig
- Figure 3/Fig 3A-3F - lite-1 gur-3 spitting/lite-1 gur-3/lite1_gur3_02_20190202_Feeding Pumps.fig
- Figure 3/Fig 3A-3F - lite-1 gur-3 spitting/lite-1 gur-3/lite1_gur3_02_20190202_Grinder pumps.fig
- Figure 3/Fig 3A-3F - lite-1 gur-3 spitting/lite-1 gur-3/lite1_gur3_02_20190202_Procorpus pumps.fig
- Figure 3/Fig 3A-3F - lite-1 gur-3 spitting/lite-1 gur-3/lite1_gur3_02_20190202_Spitting Pumps.fig
- Figure 3/Fig 3A-3F - lite-1 gur-3 spitting/lite-1 gur-3/lite1_gur3_02_20190203.mat
- Figure 3/Fig 3A-3F - lite-1 gur-3 spitting/lite-1 gur-3/lite1_gur3_02_20190203_Censoreds.fig
- Figure 3/Fig 3A-3F - lite-1 gur-3 spitting/lite-1 gur-3/lite1_gur3_02_20190203_Feeding Pumps.fig
- Figure 3/Fig 3A-3F - lite-1 gur-3 spitting/lite-1 gur-3/lite1_gur3_02_20190203_Grinder pumps.fig
- Figure 3/Fig 3A-3F - lite-1 gur-3 spitting/lite-1 gur-3/lite1_gur3_02_20190203_Procorpus pumps.fig
- Figure 3/Fig 3A-3F - lite-1 gur-3 spitting/lite-1 gur-3/lite1_gur3_02_20190203_Spitting Pumps.fig
- Figure 3/Fig 3A-3F - lite-1 gur-3 spitting/lite-1 gur-3/lite1_gur3_03_20190201.mat
- Figure 3/Fig 3A-3F - lite-1 gur-3 spitting/lite-1 gur-3/lite1_gur3_03_20190201_Censoreds.fig
- Figure 3/Fig 3A-3F - lite-1 gur-3 spitting/lite-1 gur-3/lite1_gur3_03_20190201_Feeding Pumps.fig
- Figure 3/Fig 3A-3F - lite-1 gur-3 spitting/lite-1 gur-3/lite1_gur3_03_20190201_Grinder pumps.fig
- Figure 3/Fig 3A-3F - lite-1 gur-3 spitting/lite-1 gur-3/lite1_gur3_03_20190201_Procorpus pumps.fig
- Figure 3/Fig 3A-3F - lite-1 gur-3 spitting/lite-1 gur-3/lite1_gur3_03_20190201_Spitting Pumps.fig
- Figure 3/Fig 3A-3F - lite-1 gur-3 spitting/lite-1 gur-3/lite1_gur3_03_20190202.mat
- Figure 3/Fig 3A-3F - lite-1 gur-3 spitting/lite-1 gur-3/lite1_gur3_03_20190202_Censoreds.fig
- Figure 3/Fig 3A-3F - lite-1 gur-3 spitting/lite-1 gur-3/lite1_gur3_03_20190202_Feeding Pumps.fig
- Figure 3/Fig 3A-3F - lite-1 gur-3 spitting/lite-1 gur-3/lite1_gur3_03_20190202_Grinder pumps.fig
- Figure 3/Fig 3A-3F - lite-1 gur-3 spitting/lite-1 gur-3/lite1_gur3_03_20190202_Procorpus pumps.fig
- Figure 3/Fig 3A-3F - lite-1 gur-3 spitting/lite-1 gur-3/lite1_gur3_03_20190202_Spitting Pumps.fig
- Figure 3/Fig 3A-3F - lite-1 gur-3 spitting/lite-1 gur-3/lite1_gur3_03_20190203.mat
- Figure 3/Fig 3A-3F - lite-1 gur-3 spitting/lite-1 gur-3/lite1_gur3_03_20190203_Censoreds.fig
- Figure 3/Fig 3A-3F - lite-1 gur-3 spitting/lite-1 gur-3/lite1_gur3_03_20190203_Feeding Pumps.fig
- Figure 3/Fig 3A-3F - lite-1 gur-3 spitting/lite-1 gur-3/lite1_gur3_03_20190203_Grinder pumps.fig
- Figure 3/Fig 3A-3F - lite-1 gur-3 spitting/lite-1 gur-3/lite1_gur3_03_20190203_Procorpus pumps.fig
- Figure 3/Fig 3A-3F - lite-1 gur-3 spitting/lite-1 gur-3/lite1_gur3_03_20190203_Spitting Pumps.fig
- Figure 3/Fig 3A-3F - lite-1 gur-3 spitting/lite-1 gur-3/lite1_gur3_04_20190202.mat
- Figure 3/Fig 3A-3F - lite-1 gur-3 spitting/lite-1 gur-3/lite1_gur3_04_20190202_Censoreds.fig
- Figure 3/Fig 3A-3F - lite-1 gur-3 spitting/lite-1 gur-3/lite1_gur3_04_20190202_Feeding Pumps.fig
- Figure 3/Fig 3A-3F - lite-1 gur-3 spitting/lite-1 gur-3/lite1_gur3_04_20190202_Grinder pumps.fig
- Figure 3/Fig 3A-3F - lite-1 gur-3 spitting/lite-1 gur-3/lite1_gur3_04_20190202_Procorpus pumps.fig
- Figure 3/Fig 3A-3F - lite-1 gur-3 spitting/lite-1 gur-3/lite1_gur3_04_20190202_Spitting Pumps.fig
- Figure 3/Fig 3A-3F - lite-1 gur-3 spitting/lite-1/
- Figure 3/Fig 3A-3F - lite-1 gur-3 spitting/lite-1/lite1_ce314_01_20190201.mat
- Figure 3/Fig 3A-3F - lite-1 gur-3 spitting/lite-1/lite1_ce314_01_20190201_Censoreds.fig
- Figure 3/Fig 3A-3F - lite-1 gur-3 spitting/lite-1/lite1_ce314_01_20190201_Feeding Pumps.fig
- Figure 3/Fig 3A-3F - lite-1 gur-3 spitting/lite-1/lite1_ce314_01_20190201_Grinder pumps.fig
- Figure 3/Fig 3A-3F - lite-1 gur-3 spitting/lite-1/lite1_ce314_01_20190201_Procorpus pumps.fig
- Figure 3/Fig 3A-3F - lite-1 gur-3 spitting/lite-1/lite1_ce314_01_20190201_Spitting Pumps.fig
- Figure 3/Fig 3A-3F - lite-1 gur-3 spitting/lite-1/lite1_ce314_01_20190202.mat
- Figure 3/Fig 3A-3F - lite-1 gur-3 spitting/lite-1/lite1_ce314_01_20190202_Censoreds.fig
- Figure 3/Fig 3A-3F - lite-1 gur-3 spitting/lite-1/lite1_ce314_01_20190202_Feeding Pumps.fig
- Figure 3/Fig 3A-3F - lite-1 gur-3 spitting/lite-1/lite1_ce314_01_20190202_Grinder pumps.fig
- Figure 3/Fig 3A-3F - lite-1 gur-3 spitting/lite-1/lite1_ce314_01_20190202_Procorpus pumps.fig
- Figure 3/Fig 3A-3F - lite-1 gur-3 spitting/lite-1/lite1_ce314_01_20190202_Spitting Pumps.fig
- Figure 3/Fig 3A-3F - lite-1 gur-3 spitting/lite-1/lite1_ce314_01_20190203.mat
- Figure 3/Fig 3A-3F - lite-1 gur-3 spitting/lite-1/lite1_ce314_01_20190203_Censoreds.fig
- Figure 3/Fig 3A-3F - lite-1 gur-3 spitting/lite-1/lite1_ce314_01_20190203_Feeding Pumps.fig
- Figure 3/Fig 3A-3F - lite-1 gur-3 spitting/lite-1/lite1_ce314_01_20190203_Grinder pumps.fig
- Figure 3/Fig 3A-3F - lite-1 gur-3 spitting/lite-1/lite1_ce314_01_20190203_Procorpus pumps.fig
- Figure 3/Fig 3A-3F - lite-1 gur-3 spitting/lite-1/lite1_ce314_01_20190203_Spitting Pumps.fig
- Figure 3/Fig 3A-3F - lite-1 gur-3 spitting/lite-1/lite1_ce314_02_20190201.mat
- Figure 3/Fig 3A-3F - lite-1 gur-3 spitting/lite-1/lite1_ce314_02_20190201_Censoreds.fig
- Figure 3/Fig 3A-3F - lite-1 gur-3 spitting/lite-1/lite1_ce314_02_20190201_Feeding Pumps.fig
- Figure 3/Fig 3A-3F - lite-1 gur-3 spitting/lite-1/lite1_ce314_02_20190201_Grinder pumps.fig
- Figure 3/Fig 3A-3F - lite-1 gur-3 spitting/lite-1/lite1_ce314_02_20190201_Procorpus pumps.fig
- Figure 3/Fig 3A-3F - lite-1 gur-3 spitting/lite-1/lite1_ce314_02_20190201_Spitting Pumps.fig
- Figure 3/Fig 3A-3F - lite-1 gur-3 spitting/lite-1/lite1_ce314_02_20190202.mat
- Figure 3/Fig 3A-3F - lite-1 gur-3 spitting/lite-1/lite1_ce314_02_20190202_Censoreds.fig
- Figure 3/Fig 3A-3F - lite-1 gur-3 spitting/lite-1/lite1_ce314_02_20190202_Feeding Pumps.fig
- Figure 3/Fig 3A-3F - lite-1 gur-3 spitting/lite-1/lite1_ce314_02_20190202_Grinder pumps.fig
- Figure 3/Fig 3A-3F - lite-1 gur-3 spitting/lite-1/lite1_ce314_02_20190202_Procorpus pumps.fig
- Figure 3/Fig 3A-3F - lite-1 gur-3 spitting/lite-1/lite1_ce314_02_20190202_Spitting Pumps.fig
- Figure 3/Fig 3A-3F - lite-1 gur-3 spitting/lite-1/lite1_ce314_02_20190203.mat
- Figure 3/Fig 3A-3F - lite-1 gur-3 spitting/lite-1/lite1_ce314_02_20190203_Censoreds.fig
- Figure 3/Fig 3A-3F - lite-1 gur-3 spitting/lite-1/lite1_ce314_02_20190203_Feeding Pumps.fig
- Figure 3/Fig 3A-3F - lite-1 gur-3 spitting/lite-1/lite1_ce314_02_20190203_Grinder pumps.fig
- Figure 3/Fig 3A-3F - lite-1 gur-3 spitting/lite-1/lite1_ce314_02_20190203_Procorpus pumps.fig
- Figure 3/Fig 3A-3F - lite-1 gur-3 spitting/lite-1/lite1_ce314_02_20190203_Spitting Pumps.fig
- Figure 3/Fig 3A-3F - lite-1 gur-3 spitting/lite-1/lite1_ce314_03_20190201.mat
- Figure 3/Fig 3A-3F - lite-1 gur-3 spitting/lite-1/lite1_ce314_03_20190201_Censoreds.fig
- Figure 3/Fig 3A-3F - lite-1 gur-3 spitting/lite-1/lite1_ce314_03_20190201_Feeding Pumps.fig
- Figure 3/Fig 3A-3F - lite-1 gur-3 spitting/lite-1/lite1_ce314_03_20190201_Grinder pumps.fig
- Figure 3/Fig 3A-3F - lite-1 gur-3 spitting/lite-1/lite1_ce314_03_20190201_Procorpus pumps.fig
- Figure 3/Fig 3A-3F - lite-1 gur-3 spitting/lite-1/lite1_ce314_03_20190201_Spitting Pumps.fig
- Figure 3/Fig 3A-3F - lite-1 gur-3 spitting/lite-1/lite1_ce314_03_20190202.mat
- Figure 3/Fig 3A-3F - lite-1 gur-3 spitting/lite-1/lite1_ce314_03_20190202_Censoreds.fig
- Figure 3/Fig 3A-3F - lite-1 gur-3 spitting/lite-1/lite1_ce314_03_20190202_Feeding Pumps.fig
- Figure 3/Fig 3A-3F - lite-1 gur-3 spitting/lite-1/lite1_ce314_03_20190202_Grinder pumps.fig
- Figure 3/Fig 3A-3F - lite-1 gur-3 spitting/lite-1/lite1_ce314_03_20190202_Procorpus pumps.fig
[truncated: 97 more entries]
