# Supplementary material for: An hourglass circuit motif transforms a motor program via subcellularly localized muscle calcium signaling and contraction
Source: eLife. 2021 Jul 2;10:e59341. doi: 10.7554/eLife.59341 (PMC8331187; doi:10.7554/eLife.59341)
Supplement: Figure 3—figure supplement 1—source data 1. [file elife-59341-fig3-figsupp1-data1.zip]

Archive with 20 entries (18 files):
- Figure 3-figure supplement 1/1A-1G/
- Figure 3-figure supplement 1/1A-1G/Fig 3A - gur-3 3-day.mat
- Figure 3-figure supplement 1/1A-1G/Fig 3A - N2v_gur3_ok2245_3day.fig
- Figure 3-figure supplement 1/1A-1G/Fig 3B - lite1_ce314_2day.mat
- Figure 3-figure supplement 1/1A-1G/Fig 3B - N2v_lite1_ce314_2day.fig
- Figure 3-figure supplement 1/1A-1G/Fig 3C - N2v_lite1_ce314_gur3_ok2245_20150129.fig
- Figure 3-figure supplement 1/1A-1G/Fig 3C- lite1_ce314_gur3_ok2245_20150129.mat
- Figure 3-figure supplement 1/1A-1G/N2v_gur3_ok2245_3day.fig
- Figure 3-figure supplement 1/1A-1G/N2v_gur4_ok672_20140227.fig
- Figure 3-figure supplement 1/1A-1G/N2v_gur5_tm6169_20140421.fig
- Figure 3-figure supplement 1/1A-1G/N2v_lite1_ce314_2day.fig
- Figure 3-figure supplement 1/1A-1G/N2v_lite1_ce314_gur3_ok2245_20150129.fig
- Figure 3-figure supplement 1/1H-1L/
- Figure 3-figure supplement 1/1H-1L/eat-2 burst pumping quantification.pzfx
- Figure 3-figure supplement 1/1H-1L/Fig 3D - eat2v_eat2_ad1113_gur3_ok2245_threeDay.fig
- Figure 3-figure supplement 1/1H-1L/Fig 3D-G - eat-2 threeDay.mat
- Figure 3-figure supplement 1/1H-1L/Fig 3E - eat2v_eat2_ad1113_lite1_ce314_threeDay.fig
- Figure 3-figure supplement 1/1H-1L/Fig 3F - eat2v_eat2_ad1113_lite1_ce314_gur3_ok2245_threeDay.fig
- Figure 3-figure supplement 1/1H-1L/Fig 3G - eat2_gur3v_eat2_ad1113_gur3_ok2245_threeDay.fig
- Figure 3-figure supplement 1/Figure 3-figure supplement 1.svg
