# Supplementary material for: An hourglass circuit motif transforms a motor program via subcellularly localized muscle calcium signaling and contraction
Source: eLife. 2021 Jul 2;10:e59341. doi: 10.7554/eLife.59341 (PMC8331187; doi:10.7554/eLife.59341)
Supplement: Figure 4—source data 1. [file elife-59341-fig4-data1.zip]

Archive with 190 entries (182 files):
- Figure 4/Fig 4 - M1 controls spitting.svg
- Figure 4/Fig 4B,C - M1 laser ablation/
- Figure 4/Fig 4B,C - M1 laser ablation/data_nIs864_M1minus_toDateThruAB10.mat
- Figure 4/Fig 4B,C - M1 laser ablation/data_nIs864_mock_toDateThruAB10.mat
- Figure 4/Fig 4B,C - M1 laser ablation/PLOT_nIs864_grinderPumps_mock_v_minus_toDate.fig
- Figure 4/Fig 4B,C - M1 laser ablation/PLOT_nIs864_M1minus_grinder_v_procorpus_toDate.fig
- Figure 4/Fig 4B,C - M1 laser ablation/PLOT_nIs864_M1minus_pumps_v_spits_toDate.fig
- Figure 4/Fig 4B,C - M1 laser ablation/PLOT_nIs864_mock_pumps_v_spits_toDate.fig
- Figure 4/Fig 4B,C - M1 laser ablation/PLOTpub_nIs864_grinderPumps_mock_v_minus_toDate.fig
- Figure 4/Fig 4B,C - M1 laser ablation/PLOTpub_nIs864_M1minus_grinder_v_procorpus_toDate.fig
- Figure 4/Fig 4B,C - M1 laser ablation/PLOTpub_nIs864_M1minus_pumps_v_spits_toDate.fig
- Figure 4/Fig 4B,C - M1 laser ablation/PLOTpub_nIs864_mock_pumps_v_spits_toDate.fig
- Figure 4/Fig 4D,E - M1 genetic ablation/
- Figure 4/Fig 4D,E - M1 genetic ablation/data_nEx19.3_arrayMinus_20181203.mat
- Figure 4/Fig 4D,E - M1 genetic ablation/data_nEx19.3_arrayMinus_20181204.mat
- Figure 4/Fig 4D,E - M1 genetic ablation/data_nEx19.3_arrayMinus_toDate.mat
- Figure 4/Fig 4D,E - M1 genetic ablation/data_nEx19.3_arrayPlus_M1minus_20181203.mat
- Figure 4/Fig 4D,E - M1 genetic ablation/data_nEx19.3_arrayPlus_M1minus_20181204.mat
- Figure 4/Fig 4D,E - M1 genetic ablation/data_nEx19.3_arrayPlus_M1minus_toDate.mat
- Figure 4/Fig 4D,E - M1 genetic ablation/data_nEx2905_arrayMinus_toDate_grinderPumps.mat
- Figure 4/Fig 4D,E - M1 genetic ablation/data_nEx2905_arrayPlus_M1minus_toDate_grinderPumps.mat
- Figure 4/Fig 4D,E - M1 genetic ablation/Individual animals/
- Figure 4/Fig 4D,E - M1 genetic ablation/Individual animals/note on scoring grinder pumps.txt
- Figure 4/Fig 4D,E - M1 genetic ablation/Individual animals/scoring feeding and spitting pumps/
- Figure 4/Fig 4D,E - M1 genetic ablation/Individual animals/scoring feeding and spitting pumps/nEx19p3_arrayMinus_01_20181203.mat
- Figure 4/Fig 4D,E - M1 genetic ablation/Individual animals/scoring feeding and spitting pumps/nEx19p3_arrayMinus_01_20181203_Feeding pumps.fig
- Figure 4/Fig 4D,E - M1 genetic ablation/Individual animals/scoring feeding and spitting pumps/nEx19p3_arrayMinus_01_20181203_Procorpus pumps.fig
- Figure 4/Fig 4D,E - M1 genetic ablation/Individual animals/scoring feeding and spitting pumps/nEx19p3_arrayMinus_01_20181203_Spitting pumps.fig
- Figure 4/Fig 4D,E - M1 genetic ablation/Individual animals/scoring feeding and spitting pumps/nEx19p3_arrayMinus_01_20181204.mat
- Figure 4/Fig 4D,E - M1 genetic ablation/Individual animals/scoring feeding and spitting pumps/nEx19p3_arrayMinus_01_20181204_Feeding pumps.fig
- Figure 4/Fig 4D,E - M1 genetic ablation/Individual animals/scoring feeding and spitting pumps/nEx19p3_arrayMinus_01_20181204_Procorpus pumps.fig
- Figure 4/Fig 4D,E - M1 genetic ablation/Individual animals/scoring feeding and spitting pumps/nEx19p3_arrayMinus_01_20181204_Spits.fig
- Figure 4/Fig 4D,E - M1 genetic ablation/Individual animals/scoring feeding and spitting pumps/nEx19p3_arrayMinus_02_20181203.mat
- Figure 4/Fig 4D,E - M1 genetic ablation/Individual animals/scoring feeding and spitting pumps/nEx19p3_arrayMinus_02_20181203_Feeding pumps.fig
- Figure 4/Fig 4D,E - M1 genetic ablation/Individual animals/scoring feeding and spitting pumps/nEx19p3_arrayMinus_02_20181203_Procorpus pumps.fig
- Figure 4/Fig 4D,E - M1 genetic ablation/Individual animals/scoring feeding and spitting pumps/nEx19p3_arrayMinus_02_20181203_Spitting pumps.fig
- Figure 4/Fig 4D,E - M1 genetic ablation/Individual animals/scoring feeding and spitting pumps/nEx19p3_arrayMinus_02_20181204.mat
- Figure 4/Fig 4D,E - M1 genetic ablation/Individual animals/scoring feeding and spitting pumps/nEx19p3_arrayMinus_02_20181204_Feeding pumps.fig
- Figure 4/Fig 4D,E - M1 genetic ablation/Individual animals/scoring feeding and spitting pumps/nEx19p3_arrayMinus_02_20181204_Procorpus pumps.fig
- Figure 4/Fig 4D,E - M1 genetic ablation/Individual animals/scoring feeding and spitting pumps/nEx19p3_arrayMinus_02_20181204_Spits.fig
- Figure 4/Fig 4D,E - M1 genetic ablation/Individual animals/scoring feeding and spitting pumps/nEx19p3_arrayMinus_03_20181203.mat
- Figure 4/Fig 4D,E - M1 genetic ablation/Individual animals/scoring feeding and spitting pumps/nEx19p3_arrayMinus_03_20181203_Feeding pumps.fig
- Figure 4/Fig 4D,E - M1 genetic ablation/Individual animals/scoring feeding and spitting pumps/nEx19p3_arrayMinus_03_20181203_Procorpus pumps.fig
- Figure 4/Fig 4D,E - M1 genetic ablation/Individual animals/scoring feeding and spitting pumps/nEx19p3_arrayMinus_03_20181203_Spitting pumps.fig
- Figure 4/Fig 4D,E - M1 genetic ablation/Individual animals/scoring feeding and spitting pumps/nEx19p3_arrayMinus_03_20181204.mat
- Figure 4/Fig 4D,E - M1 genetic ablation/Individual animals/scoring feeding and spitting pumps/nEx19p3_arrayMinus_03_20181204_Feeding pumps.fig
- Figure 4/Fig 4D,E - M1 genetic ablation/Individual animals/scoring feeding and spitting pumps/nEx19p3_arrayMinus_03_20181204_Procorpus pumps.fig
- Figure 4/Fig 4D,E - M1 genetic ablation/Individual animals/scoring feeding and spitting pumps/nEx19p3_arrayMinus_03_20181204_Spits.fig
- Figure 4/Fig 4D,E - M1 genetic ablation/Individual animals/scoring feeding and spitting pumps/nEx19p3_arrayMinus_04_20181203.mat
- Figure 4/Fig 4D,E - M1 genetic ablation/Individual animals/scoring feeding and spitting pumps/nEx19p3_arrayMinus_04_20181203_Feeding pumps.fig
- Figure 4/Fig 4D,E - M1 genetic ablation/Individual animals/scoring feeding and spitting pumps/nEx19p3_arrayMinus_04_20181203_Procorpus pumps.fig
- Figure 4/Fig 4D,E - M1 genetic ablation/Individual animals/scoring feeding and spitting pumps/nEx19p3_arrayMinus_04_20181203_Spits.fig
- Figure 4/Fig 4D,E - M1 genetic ablation/Individual animals/scoring feeding and spitting pumps/nEx19p3_arrayMinus_04_20181204.mat
- Figure 4/Fig 4D,E - M1 genetic ablation/Individual animals/scoring feeding and spitting pumps/nEx19p3_arrayMinus_04_20181204_Feeding pumps.fig
- Figure 4/Fig 4D,E - M1 genetic ablation/Individual animals/scoring feeding and spitting pumps/nEx19p3_arrayMinus_04_20181204_Procorpus pumps.fig
- Figure 4/Fig 4D,E - M1 genetic ablation/Individual animals/scoring feeding and spitting pumps/nEx19p3_arrayMinus_04_20181204_Spits.fig
- Figure 4/Fig 4D,E - M1 genetic ablation/Individual animals/scoring feeding and spitting pumps/nEx19p3_arrayMinus_05_20181203.mat
- Figure 4/Fig 4D,E - M1 genetic ablation/Individual animals/scoring feeding and spitting pumps/nEx19p3_arrayMinus_05_20181203_Feeding pumps.fig
- Figure 4/Fig 4D,E - M1 genetic ablation/Individual animals/scoring feeding and spitting pumps/nEx19p3_arrayMinus_05_20181203_Procorpus pumps.fig
- Figure 4/Fig 4D,E - M1 genetic ablation/Individual animals/scoring feeding and spitting pumps/nEx19p3_arrayMinus_05_20181203_Spits.fig
- Figure 4/Fig 4D,E - M1 genetic ablation/Individual animals/scoring feeding and spitting pumps/nEx19p3_arrayMinus_05_20181204.mat
- Figure 4/Fig 4D,E - M1 genetic ablation/Individual animals/scoring feeding and spitting pumps/nEx19p3_arrayMinus_05_20181204_Feeding pumps.fig
- Figure 4/Fig 4D,E - M1 genetic ablation/Individual animals/scoring feeding and spitting pumps/nEx19p3_arrayMinus_05_20181204_Procorpus pumps.fig
- Figure 4/Fig 4D,E - M1 genetic ablation/Individual animals/scoring feeding and spitting pumps/nEx19p3_arrayMinus_05_20181204_Spits.fig
- Figure 4/Fig 4D,E - M1 genetic ablation/Individual animals/scoring feeding and spitting pumps/nEx19p3_arrayPlus_M1minus_01_20181203.mat
- Figure 4/Fig 4D,E - M1 genetic ablation/Individual animals/scoring feeding and spitting pumps/nEx19p3_arrayPlus_M1minus_01_20181203_Feeding pumps.fig
- Figure 4/Fig 4D,E - M1 genetic ablation/Individual animals/scoring feeding and spitting pumps/nEx19p3_arrayPlus_M1minus_01_20181203_Procorpus pumps.fig
- Figure 4/Fig 4D,E - M1 genetic ablation/Individual animals/scoring feeding and spitting pumps/nEx19p3_arrayPlus_M1minus_01_20181203_Spits.fig
- Figure 4/Fig 4D,E - M1 genetic ablation/Individual animals/scoring feeding and spitting pumps/nEx19p3_arrayPlus_M1minus_01_20181204.mat
- Figure 4/Fig 4D,E - M1 genetic ablation/Individual animals/scoring feeding and spitting pumps/nEx19p3_arrayPlus_M1minus_01_20181204_Feeding pumps.fig
- Figure 4/Fig 4D,E - M1 genetic ablation/Individual animals/scoring feeding and spitting pumps/nEx19p3_arrayPlus_M1minus_01_20181204_Procorpus pumps.fig
- Figure 4/Fig 4D,E - M1 genetic ablation/Individual animals/scoring feeding and spitting pumps/nEx19p3_arrayPlus_M1minus_01_20181204_Spits.fig
- Figure 4/Fig 4D,E - M1 genetic ablation/Individual animals/scoring feeding and spitting pumps/nEx19p3_arrayPlus_M1minus_02_20181203.mat
- Figure 4/Fig 4D,E - M1 genetic ablation/Individual animals/scoring feeding and spitting pumps/nEx19p3_arrayPlus_M1minus_02_20181203_Feeding pumps.fig
- Figure 4/Fig 4D,E - M1 genetic ablation/Individual animals/scoring feeding and spitting pumps/nEx19p3_arrayPlus_M1minus_02_20181203_Procorpus pumps.fig
- Figure 4/Fig 4D,E - M1 genetic ablation/Individual animals/scoring feeding and spitting pumps/nEx19p3_arrayPlus_M1minus_02_20181203_Spitting pumps.fig
- Figure 4/Fig 4D,E - M1 genetic ablation/Individual animals/scoring feeding and spitting pumps/nEx19p3_arrayPlus_M1minus_02_20181204.mat
- Figure 4/Fig 4D,E - M1 genetic ablation/Individual animals/scoring feeding and spitting pumps/nEx19p3_arrayPlus_M1minus_02_20181204_Feeding pumps.fig
- Figure 4/Fig 4D,E - M1 genetic ablation/Individual animals/scoring feeding and spitting pumps/nEx19p3_arrayPlus_M1minus_02_20181204_Procorpus pumps.fig
- Figure 4/Fig 4D,E - M1 genetic ablation/Individual animals/scoring feeding and spitting pumps/nEx19p3_arrayPlus_M1minus_02_20181204_Spits.fig
- Figure 4/Fig 4D,E - M1 genetic ablation/Individual animals/scoring feeding and spitting pumps/nEx19p3_arrayPlus_M1minus_03_20181203.mat
- Figure 4/Fig 4D,E - M1 genetic ablation/Individual animals/scoring feeding and spitting pumps/nEx19p3_arrayPlus_M1minus_03_20181203_Feeding pumps.fig
- Figure 4/Fig 4D,E - M1 genetic ablation/Individual animals/scoring feeding and spitting pumps/nEx19p3_arrayPlus_M1minus_03_20181203_Procorpus pumps.fig
- Figure 4/Fig 4D,E - M1 genetic ablation/Individual animals/scoring feeding and spitting pumps/nEx19p3_arrayPlus_M1minus_03_20181203_Spitting pumps.fig
- Figure 4/Fig 4D,E - M1 genetic ablation/Individual animals/scoring feeding and spitting pumps/nEx19p3_arrayPlus_M1minus_03_20181204.mat
- Figure 4/Fig 4D,E - M1 genetic ablation/Individual animals/scoring feeding and spitting pumps/nEx19p3_arrayPlus_M1minus_03_20181204_Feeding pumps.fig
- Figure 4/Fig 4D,E - M1 genetic ablation/Individual animals/scoring feeding and spitting pumps/nEx19p3_arrayPlus_M1minus_03_20181204_Procorpus pumps.fig
- Figure 4/Fig 4D,E - M1 genetic ablation/Individual animals/scoring feeding and spitting pumps/nEx19p3_arrayPlus_M1minus_03_20181204_Spits.fig
- Figure 4/Fig 4D,E - M1 genetic ablation/Individual animals/scoring feeding and spitting pumps/nEx19p3_arrayPlus_M1minus_04_20181203.mat
- Figure 4/Fig 4D,E - M1 genetic ablation/Individual animals/scoring feeding and spitting pumps/nEx19p3_arrayPlus_M1minus_04_20181203_Feeding pumps.fig
- Figure 4/Fig 4D,E - M1 genetic ablation/Individual animals/scoring feeding and spitting pumps/nEx19p3_arrayPlus_M1minus_04_20181203_Procorpus pumps.fig
- Figure 4/Fig 4D,E - M1 genetic ablation/Individual animals/scoring feeding and spitting pumps/nEx19p3_arrayPlus_M1minus_04_20181203_Spitting pumps.fig
- Figure 4/Fig 4D,E - M1 genetic ablation/Individual animals/scoring feeding and spitting pumps/nEx19p3_arrayPlus_M1minus_04_20181204.mat
- Figure 4/Fig 4D,E - M1 genetic ablation/Individual animals/scoring feeding and spitting pumps/nEx19p3_arrayPlus_M1minus_04_20181204_Feeding pumps.fig
- Figure 4/Fig 4D,E - M1 genetic ablation/Individual animals/scoring feeding and spitting pumps/nEx19p3_arrayPlus_M1minus_04_20181204_Procorpus pumps.fig
- Figure 4/Fig 4D,E - M1 genetic ablation/Individual animals/scoring feeding and spitting pumps/nEx19p3_arrayPlus_M1minus_04_20181204_Spits.fig
- Figure 4/Fig 4D,E - M1 genetic ablation/Individual animals/scoring feeding and spitting pumps/nEx19p3_arrayPlus_M1minus_05_20181203.mat
- Figure 4/Fig 4D,E - M1 genetic ablation/Individual animals/scoring feeding and spitting pumps/nEx19p3_arrayPlus_M1minus_05_20181203_Feeding pumps.fig
- Figure 4/Fig 4D,E - M1 genetic ablation/Individual animals/scoring feeding and spitting pumps/nEx19p3_arrayPlus_M1minus_05_20181203_Procorpus pumps.fig
- Figure 4/Fig 4D,E - M1 genetic ablation/Individual animals/scoring feeding and spitting pumps/nEx19p3_arrayPlus_M1minus_05_20181203_Spits.fig
- Figure 4/Fig 4D,E - M1 genetic ablation/Individual animals/scoring feeding and spitting pumps/nEx19p3_arrayPlus_M1minus_05_20181204.mat
- Figure 4/Fig 4D,E - M1 genetic ablation/Individual animals/scoring feeding and spitting pumps/nEx19p3_arrayPlus_M1minus_05_20181204_Feeding pumps.fig
- Figure 4/Fig 4D,E - M1 genetic ablation/Individual animals/scoring feeding and spitting pumps/nEx19p3_arrayPlus_M1minus_05_20181204_Procorpus pumps.fig
- Figure 4/Fig 4D,E - M1 genetic ablation/Individual animals/scoring feeding and spitting pumps/nEx19p3_arrayPlus_M1minus_05_20181204_Spits.fig
- Figure 4/Fig 4D,E - M1 genetic ablation/Individual animals/scoring grinder pumps/
- Figure 4/Fig 4D,E - M1 genetic ablation/Individual animals/scoring grinder pumps/nEx19p3_arrayMinus_01_20181203_grinderPumps.mat
- Figure 4/Fig 4D,E - M1 genetic ablation/Individual animals/scoring grinder pumps/nEx19p3_arrayMinus_01_20181203_grinderPumps_Grinder pumps.fig
- Figure 4/Fig 4D,E - M1 genetic ablation/Individual animals/scoring grinder pumps/nEx19p3_arrayMinus_01_20181204_grinderPumps.mat
- Figure 4/Fig 4D,E - M1 genetic ablation/Individual animals/scoring grinder pumps/nEx19p3_arrayMinus_01_20181204_grinderPumps_Grinder pumps.fig
- Figure 4/Fig 4D,E - M1 genetic ablation/Individual animals/scoring grinder pumps/nEx19p3_arrayMinus_02_20181203_grinderPumps.mat
- Figure 4/Fig 4D,E - M1 genetic ablation/Individual animals/scoring grinder pumps/nEx19p3_arrayMinus_02_20181203_grinderPumps_Grinder pumps.fig
- Figure 4/Fig 4D,E - M1 genetic ablation/Individual animals/scoring grinder pumps/nEx19p3_arrayMinus_02_20181204_grinderPumps.mat
- Figure 4/Fig 4D,E - M1 genetic ablation/Individual animals/scoring grinder pumps/nEx19p3_arrayMinus_02_20181204_grinderPumps_Grinder pumps.fig
- Figure 4/Fig 4D,E - M1 genetic ablation/Individual animals/scoring grinder pumps/nEx19p3_arrayMinus_03_20181203_grinderPumps.mat
- Figure 4/Fig 4D,E - M1 genetic ablation/Individual animals/scoring grinder pumps/nEx19p3_arrayMinus_03_20181203_grinderPumps_Grinder pumps.fig
- Figure 4/Fig 4D,E - M1 genetic ablation/Individual animals/scoring grinder pumps/nEx19p3_arrayMinus_03_20181204_grinderPumps.mat
- Figure 4/Fig 4D,E - M1 genetic ablation/Individual animals/scoring grinder pumps/nEx19p3_arrayMinus_03_20181204_grinderPumps_Grinder pumps.fig
- Figure 4/Fig 4D,E - M1 genetic ablation/Individual animals/scoring grinder pumps/nEx19p3_arrayMinus_04_20181203_grinderPumps.mat
- Figure 4/Fig 4D,E - M1 genetic ablation/Individual animals/scoring grinder pumps/nEx19p3_arrayMinus_04_20181203_grinderPumps_Grinder pumps.fig
- Figure 4/Fig 4D,E - M1 genetic ablation/Individual animals/scoring grinder pumps/nEx19p3_arrayMinus_04_20181204_grinderPumps.mat
- Figure 4/Fig 4D,E - M1 genetic ablation/Individual animals/scoring grinder pumps/nEx19p3_arrayMinus_04_20181204_grinderPumps_Grinder pumps.fig
- Figure 4/Fig 4D,E - M1 genetic ablation/Individual animals/scoring grinder pumps/nEx19p3_arrayMinus_05_20181203_grinderPumps.mat
- Figure 4/Fig 4D,E - M1 genetic ablation/Individual animals/scoring grinder pumps/nEx19p3_arrayMinus_05_20181203_grinderPumps_Grinder pumps.fig
- Figure 4/Fig 4D,E - M1 genetic ablation/Individual animals/scoring grinder pumps/nEx19p3_arrayMinus_05_20181204_grinderPumps.mat
- Figure 4/Fig 4D,E - M1 genetic ablation/Individual animals/scoring grinder pumps/nEx19p3_arrayMinus_05_20181204_grinderPumps_Grinder pumps.fig
- Figure 4/Fig 4D,E - M1 genetic ablation/Individual animals/scoring grinder pumps/nEx19p3_arrayPlus_M1minus_01_20181203_grinderPumps.mat
- Figure 4/Fig 4D,E - M1 genetic ablation/Individual animals/scoring grinder pumps/nEx19p3_arrayPlus_M1minus_01_20181203_grinderPumps_Censoreds.fig
- Figure 4/Fig 4D,E - M1 genetic ablation/Individual animals/scoring grinder pumps/nEx19p3_arrayPlus_M1minus_01_20181203_grinderPumps_Grinder pumps.fig
- Figure 4/Fig 4D,E - M1 genetic ablation/Individual animals/scoring grinder pumps/nEx19p3_arrayPlus_M1minus_01_20181204_grinderPumps.mat
- Figure 4/Fig 4D,E - M1 genetic ablation/Individual animals/scoring grinder pumps/nEx19p3_arrayPlus_M1minus_01_20181204_grinderPumps_Grinder pumps.fig
- Figure 4/Fig 4D,E - M1 genetic ablation/Individual animals/scoring grinder pumps/nEx19p3_arrayPlus_M1minus_02_20181203_grinderPumps.mat
- Figure 4/Fig 4D,E - M1 genetic ablation/Individual animals/scoring grinder pumps/nEx19p3_arrayPlus_M1minus_02_20181203_grinderPumps_Censoreds.fig
- Figure 4/Fig 4D,E - M1 genetic ablation/Individual animals/scoring grinder pumps/nEx19p3_arrayPlus_M1minus_02_20181203_grinderPumps_Grinder pumps.fig
- Figure 4/Fig 4D,E - M1 genetic ablation/Individual animals/scoring grinder pumps/nEx19p3_arrayPlus_M1minus_02_20181204_grinderPumps.mat
- Figure 4/Fig 4D,E - M1 genetic ablation/Individual animals/scoring grinder pumps/nEx19p3_arrayPlus_M1minus_02_20181204_grinderPumps_Grinder pumps.fig
- Figure 4/Fig 4D,E - M1 genetic ablation/Individual animals/scoring grinder pumps/nEx19p3_arrayPlus_M1minus_03_20181203_grinderPumps.mat
- Figure 4/Fig 4D,E - M1 genetic ablation/Individual animals/scoring grinder pumps/nEx19p3_arrayPlus_M1minus_03_20181203_grinderPumps_Censoreds.fig
- Figure 4/Fig 4D,E - M1 genetic ablation/Individual animals/scoring grinder pumps/nEx19p3_arrayPlus_M1minus_03_20181203_grinderPumps_Grinder pumps.fig
- Figure 4/Fig 4D,E - M1 genetic ablation/Individual animals/scoring grinder pumps/nEx19p3_arrayPlus_M1minus_03_20181204_grinderPumps.mat
- Figure 4/Fig 4D,E - M1 genetic ablation/Individual animals/scoring grinder pumps/nEx19p3_arrayPlus_M1minus_03_20181204_grinderPumps_Grinder pumps.fig
- Figure 4/Fig 4D,E - M1 genetic ablation/Individual animals/scoring grinder pumps/nEx19p3_arrayPlus_M1minus_04_20181203_grinderPumps.mat
- Figure 4/Fig 4D,E - M1 genetic ablation/Individual animals/scoring grinder pumps/nEx19p3_arrayPlus_M1minus_04_20181203_grinderPumps_Censoreds.fig
- Figure 4/Fig 4D,E - M1 genetic ablation/Individual animals/scoring grinder pumps/nEx19p3_arrayPlus_M1minus_04_20181203_grinderPumps_Grinder pumps.fig
- Figure 4/Fig 4D,E - M1 genetic ablation/Individual animals/scoring grinder pumps/nEx19p3_arrayPlus_M1minus_04_20181204_grinderPumps.mat
- Figure 4/Fig 4D,E - M1 genetic ablation/Individual animals/scoring grinder pumps/nEx19p3_arrayPlus_M1minus_04_20181204_grinderPumps_Grinder pumps.fig
- Figure 4/Fig 4D,E - M1 genetic ablation/Individual animals/scoring grinder pumps/nEx19p3_arrayPlus_M1minus_05_20181203_grinderPumps.mat
- Figure 4/Fig 4D,E - M1 genetic ablation/Individual animals/scoring grinder pumps/nEx19p3_arrayPlus_M1minus_05_20181203_grinderPumps_Censoreds.fig
- Figure 4/Fig 4D,E - M1 genetic ablation/Individual animals/scoring grinder pumps/nEx19p3_arrayPlus_M1minus_05_20181203_grinderPumps_Grinder pumps.fig
- Figure 4/Fig 4D,E - M1 genetic ablation/Individual animals/scoring grinder pumps/nEx19p3_arrayPlus_M1minus_05_20181204_grinderPumps.mat
- Figure 4/Fig 4D,E - M1 genetic ablation/Individual animals/scoring grinder pumps/nEx19p3_arrayPlus_M1minus_05_20181204_grinderPumps_Grinder pumps.fig
- Figure 4/Fig 4D,E - M1 genetic ablation/matlab analysis - M1 genetic ablation.docx
- Figure 4/Fig 4D,E - M1 genetic ablation/PLOT_nEx2905_arrayMinus_toDate_grinder_v_spits.fig
- Figure 4/Fig 4D,E - M1 genetic ablation/PLOT_nEx2905_arrayPlus_M1minus_toDate_grinder_v_spits.fig
- Figure 4/Fig 4D,E - M1 genetic ablation/PLOTpub_arrayMinus_grinder_v_spits_toDate.fig
- Figure 4/Fig 4D,E - M1 genetic ablation/PLOTpub_arrayPlus_grinder_v_procorpus.fig
- Figure 4/Fig 4D,E - M1 genetic ablation/PLOTpub_grinderPumps_arrayMinus_v_arrayPlus.fig
- Figure 4/Fig 4D,E - M1 genetic ablation/PLOTpub_nEx2905_arrayMinus_toDate_grinder_v_spits.fig
- Figure 4/Fig 4D,E - M1 genetic ablation/PLOTpub_nEx2905_arrayPlus_M1minus_toDate_grinder_v_spits.fig
- Figure 4/Fig 4D,E - M1 genetic ablation/RASTER_nEx2905_arrayMinus_toDate.fig
- Figure 4/Fig 4F-4G - pharyngeal muscle calcium in M1 ablation/
- Figure 4/Fig 4F-4G - pharyngeal muscle calcium in M1 ablation/Fig 4F - HEATMAP_nIs686_M1_minus.fig
- Figure 4/Fig 4F-4G - pharyngeal muscle calcium in M1 ablation/Fig 4F - HEATMAP_nIs686_mock_toDate.fig
- Figure 4/Fig 4F-4G - pharyngeal muscle calcium in M1 ablation/Fig 4G - dataCalcium_nIs686_M1minus_toDate.mat
- Figure 4/Fig 4F-4G - pharyngeal muscle calcium in M1 ablation/Fig 4G - dataCalcium_nIs686_mock_toDate.mat
- Figure 4/Fig 4F-4G - pharyngeal muscle calcium in M1 ablation/Fig 4G - PLOT_nIs686_mock_v_M1minus.fig
- Figure 4/Fig 4H-4L HisCl/
- Figure 4/Fig 4H-4L HisCl/Fig 4H - data_nEx2917_arrayMinus_HisCl_plus_toDate.mat
- Figure 4/Fig 4H-4L HisCl/Fig 4H-4L - HisCl.xlsx
- Figure 4/Fig 4H-4L HisCl/Fig 4I - data_nEx2917_arrayPlus_HisCl_minus.mat
- Figure 4/Fig 4H-4L HisCl/Fig 4J - data_nEx2917_arrayPlus_HisCl_plus.mat
- Figure 4/Fig 4H-4L HisCl/Fig 4U-4L - HisCl.pzfx
- Figure 4/Fig 4H-4L HisCl/plotPub_nEx2917_arrayMinus_His_plus_to_2021-07-07.fig
- Figure 4/Fig 4H-4L HisCl/plotPub_nEx2917_arrayPlus_HisCl_minus_to_2021-07-07.fig
- Figure 4/Fig 4H-4L HisCl/plotPub_nEx2917_arrayPlus_HisPlus_to_2021-07-07.fig
- Figure 4/Fig 4H-4L HisCl/plotPub_nEx2917_arrayPlus_HisPlus_v_HisMinus_to_2021-07-07.fig
- Figure 4/Fig 4I - data_M1_nIs678_flicker_20150119.mat
- Figure 4/Fig 4O - HEATMAPpub_data_M1_nIs678_flicker_20150119.fig
- Figure 4/Fig 4O - PLOT_M1_nIs678_flicker_20150119.fig
- Figure 4/Fig 4Q-4U/
- Figure 4/Fig 4Q-4U/data_nIs678_gur_genes_twoDay for Sando et al.mat
- Figure 4/Fig 4Q-4U/Fig 4T-4U.pzfx
- Figure 4/Fig 4Q-4U/HEATMAP_nIs678.fig
- Figure 4/Fig 4Q-4U/HEATMAP_nIs678_gur3.fig
- Figure 4/Fig 4Q-4U/HEATMAP_nIs678_lite1.fig
- Figure 4/Fig 4Q-4U/HEATMAP_nIs678_lite1_gur3.fig
- Figure 4/Fig 4Q-4U/PLOTpub_N2v_gur3.fig
- Figure 4/Fig 4Q-4U/PLOTpub_N2v_gur3_2day.fig
- Figure 4/Fig 4Q-4U/PLOTpub_N2v_lite1.fig
- Figure 4/Fig 4Q-4U/PLOTpub_N2v_lite1_2day.fig
- Figure 4/Fig 4Q-4U/PLOTpub_N2v_lite1_gur3_2day.fig
