# Supplementary material for: An hourglass circuit motif transforms a motor program via subcellularly localized muscle calcium signaling and contraction
Source: eLife. 2021 Jul 2;10:e59341. doi: 10.7554/eLife.59341 (PMC8331187; doi:10.7554/eLife.59341)
Supplement: Figure 4—source data 1. [file elife-59341-fig4-data1.zip › Figure 4/Fig 4D,E - M1 genetic ablation/Individual animals/note on scoring grinder pumps.txt]

Originally this set of videos was scored for spitting, feeding, and procorpus pumps. To be consistent with other spitting plots that plotted grinder pumps and spits, these videos were reanalyzed and the grinder pumping rate determined to be plotted against spitting.
