# Supplementary material for: An hourglass circuit motif transforms a motor program via subcellularly localized muscle calcium signaling and contraction
Source: eLife. 2021 Jul 2;10:e59341. doi: 10.7554/eLife.59341 (PMC8331187; doi:10.7554/eLife.59341)
Supplement: Figure 4—figure supplement 1—source data 1. [file elife-59341-fig4-figsupp1-data1.zip]

Archive with 71 entries (63 files):
- Figure 4-figure supplement 1/1A and 1C/
- Figure 4-figure supplement 1/1A and 1C/M2 killing by nEx2905.pzfx
- Figure 4-figure supplement 1/1A and 1C/Scoring M2 survival in nEx2905.xlsx
- Figure 4-figure supplement 1/1B/
- Figure 4-figure supplement 1/1B/controlv_nEx2905_M1geneticAblation_n=40.fig
- Figure 4-figure supplement 1/1D/
- Figure 4-figure supplement 1/1D/3 day - eat-2 v eat-2 nIs865.fig
- Figure 4-figure supplement 1/1D/eat2_ad1113_nIs865_M1ablation_20190604.fig
- Figure 4-figure supplement 1/1D/eat2_ad1113_nIs865_M1ablation_20190604.mat
- Figure 4-figure supplement 1/1D/eat2_ad1113_nIs865_M1ablation_20190605.fig
- Figure 4-figure supplement 1/1D/eat2_ad1113_nIs865_M1ablation_20190605.mat
- Figure 4-figure supplement 1/1D/eat2_ad1113_nIs865_M1ablation_20190606.fig
- Figure 4-figure supplement 1/1D/eat2_ad1113_nIs865_M1ablation_20190606.mat
- Figure 4-figure supplement 1/1E-1H/
- Figure 4-figure supplement 1/1E-1H/PLOT_nIs864_grinderPumps_mock_v_minus_toDate.fig
- Figure 4-figure supplement 1/1E-1H/PLOT_nIs864_M1minus_grinder_v_procorpus_toDate.fig
- Figure 4-figure supplement 1/1E-1H/PLOT_nIs864_M1minus_pumps_v_spits_toDate.fig
- Figure 4-figure supplement 1/1E-1H/PLOT_nIs864_mock_pumps_v_spits_toDate.fig
- Figure 4-figure supplement 1/1E-1H/PLOTpub_nIs864_grinderPumps_mock_v_minus_toDate.fig
- Figure 4-figure supplement 1/1E-1H/PLOTpub_nIs864_M1minus_grinder_v_procorpus_toDate.fig
- Figure 4-figure supplement 1/1E-1H/PLOTpub_nIs864_M1minus_pumps_v_spits_toDate.fig
- Figure 4-figure supplement 1/1E-1H/PLOTpub_nIs864_mock_pumps_v_spits_toDate.fig
- Figure 4-figure supplement 1/1I-1L/
- Figure 4-figure supplement 1/1I-1L/Fig 4-1I-1J - calcium_unc13_2day.mat
- Figure 4-figure supplement 1/1I-1L/Fig 4-1K-1L - calcium_unc31_20150304.mat
- Figure 4-figure supplement 1/1I-1L/PLOTpub_totalRel_unc31_20150304.fig
- Figure 4-figure supplement 1/1I-1L/PLOTpub_unc13_totalRel_2day.fig
- Figure 4-figure supplement 1/1I-1L/Sando et al. Figure 4-1J,1L.pzfx
- Figure 4-figure supplement 1/1I-1L/Sando et al. Figure 4--figure supplement 1.xlsx
- Figure 4-figure supplement 1/1M-1V/
- Figure 4-figure supplement 1/1M-1V/cat2_e1113_20140421.mat
- Figure 4-figure supplement 1/1M-1V/cha1_p1152_20140227.mat
- Figure 4-figure supplement 1/1M-1V/eat4_ky6_20131125.mat
- Figure 4-figure supplement 1/1M-1V/N2v_cat2_e1113_20140421.fig
- Figure 4-figure supplement 1/1M-1V/N2v_cha1_p1152_20140227.fig
- Figure 4-figure supplement 1/1M-1V/N2v_eat4_ky6_20131125_copy.fig
- Figure 4-figure supplement 1/1M-1V/N2v_ric3_md158_20140820.fig
- Figure 4-figure supplement 1/1M-1V/N2v_ser4_ok512_mod1_ok103_ser1_ok345_ser7_tm1325_20140814.fig
- Figure 4-figure supplement 1/1M-1V/N2v_tdc1_n3420_20140414.fig
- Figure 4-figure supplement 1/1M-1V/N2v_tph1_mg280_2day.fig
- Figure 4-figure supplement 1/1M-1V/N2v_tph1_n4622_3day.fig
- Figure 4-figure supplement 1/1M-1V/N2v_unc17_e245_  3 day 20141007.fig
- Figure 4-figure supplement 1/1M-1V/N2v_unc17_e245_3day.fig
- Figure 4-figure supplement 1/1M-1V/N2v_unc25_e156_20140417.fig
- Figure 4-figure supplement 1/1M-1V/ric3_md158_20140820.mat
- Figure 4-figure supplement 1/1M-1V/ser4_ok512_mod1_ok103_ser1_ok345_ser7_tm1325_20140814.mat
- Figure 4-figure supplement 1/1M-1V/tdc1_n3420_20140414.mat
- Figure 4-figure supplement 1/1M-1V/tph1_mg280_20140428.mat
- Figure 4-figure supplement 1/1M-1V/tph1_mg280_20140502.mat
- Figure 4-figure supplement 1/1M-1V/tph1_n4622_20140414.mat
- Figure 4-figure supplement 1/1M-1V/tph1_n4622_20140428.mat
- Figure 4-figure supplement 1/1M-1V/tph1_n4622_20140502.mat
- Figure 4-figure supplement 1/1M-1V/unc17_e245_3day.mat
- Figure 4-figure supplement 1/1M-1V/unc25_e156_20140417.mat
- Figure 4-figure supplement 1/1W/
- Figure 4-figure supplement 1/1W/data_nIs678_1umBeads_toDate.mat
- Figure 4-figure supplement 1/1W/nIs678 individuals/
- Figure 4-figure supplement 1/1W/nIs678 individuals/nIs678_1umBeads_01_20150526.mat
- Figure 4-figure supplement 1/1W/nIs678 individuals/nIs678_1umBeads_01_20150526_Feeding pumps.fig
- Figure 4-figure supplement 1/1W/nIs678 individuals/nIs678_1umBeads_01_20150526_Pumps.fig
- Figure 4-figure supplement 1/1W/nIs678 individuals/nIs678_1umBeads_01_20150526_Spitting Pumps.fig
- Figure 4-figure supplement 1/1W/nIs678 individuals/nIs678_1umBeads_02_20150526.mat
- Figure 4-figure supplement 1/1W/nIs678 individuals/nIs678_1umBeads_02_20150526_Feeding pumps.fig
- Figure 4-figure supplement 1/1W/nIs678 individuals/nIs678_1umBeads_02_20150526_Pumps.fig
- Figure 4-figure supplement 1/1W/nIs678 individuals/nIs678_1umBeads_02_20150526_Spitting Pumps.fig
- Figure 4-figure supplement 1/1W/nIs678 individuals/nIs678_1umBeads_03_20150526.mat
- Figure 4-figure supplement 1/1W/nIs678 individuals/nIs678_1umBeads_03_20150526_Feeding pumps.fig
- Figure 4-figure supplement 1/1W/nIs678 individuals/nIs678_1umBeads_03_20150526_Pumps.fig
- Figure 4-figure supplement 1/1W/nIs678 individuals/nIs678_1umBeads_03_20150526_Spitting Pumps.fig
- Figure 4-figure supplement 1/1W/PLOTpub_nIs678_20150526.fig
- Figure 4-figure supplement 1/Figure 4-figure supplement 1.svg
