# Supplementary material for: An hourglass circuit motif transforms a motor program via subcellularly localized muscle calcium signaling and contraction
Source: eLife. 2021 Jul 2;10:e59341. doi: 10.7554/eLife.59341 (PMC8331187; doi:10.7554/eLife.59341)
Supplement: Figure 4—figure supplement 2—source data 1. [file elife-59341-fig4-figsupp2-data1.zip]

Archive with 114 entries (114 files):
- Figure 4-figure supplement 2/acc1_tm3268_20141017.mat
- Figure 4-figure supplement 2/acc2_gk501637_20141126.mat
- Figure 4-figure supplement 2/acc2_ok2216_20140911.mat
- Figure 4-figure supplement 2/acc2_ok2216_20140915.mat
- Figure 4-figure supplement 2/acc2_ok2216_20140917.mat
- Figure 4-figure supplement 2/acc2_ok2216_3day.mat
- Figure 4-figure supplement 2/acc2_tm3219_20141126.mat
- Figure 4-figure supplement 2/acc3_tm3674_20141017.mat
- Figure 4-figure supplement 2/acc4_ok2371_20141007.mat
- Figure 4-figure supplement 2/acr10_tm2515_20141017.mat
- Figure 4-figure supplement 2/acr11_gk827759_20140909.mat
- Figure 4-figure supplement 2/acr12_ok367_20140909.mat
- Figure 4-figure supplement 2/acr14_tm5819_20141017.mat
- Figure 4-figure supplement 2/acr15_ok1214_20140908.mat
- Figure 4-figure supplement 2/acr15_ok1214_20140925.mat
- Figure 4-figure supplement 2/acr15_ok1214_20141009.mat
- Figure 4-figure supplement 2/acr15_ok1214_3day.mat
- Figure 4-figure supplement 2/acr16_ok789_20140910.mat
- Figure 4-figure supplement 2/acr17_gk661490_20141107.mat
- Figure 4-figure supplement 2/acr17_gk804825_20141014.mat
- Figure 4-figure supplement 2/acr17_gk804825_20141017.mat
- Figure 4-figure supplement 2/acr17_gk804825_2day.mat
- Figure 4-figure supplement 2/acr18_gk324494_20140922.mat
- Figure 4-figure supplement 2/acr19_ok967_20140908.mat
- Figure 4-figure supplement 2/acr2_n2595_acr2_n2420_20140904.mat
- Figure 4-figure supplement 2/acr20_gk161737_20140908.mat
- Figure 4-figure supplement 2/acr21_ok1314_20141007.mat
- Figure 4-figure supplement 2/acr23_gk231233_20140910.mat
- Figure 4-figure supplement 2/acr23_gk231233_20140915.mat
- Figure 4-figure supplement 2/acr23_gk231233_20140925.mat
- Figure 4-figure supplement 2/acr23_gk231233_3day.mat
- Figure 4-figure supplement 2/acr23_ok2804_20141007.mat
- Figure 4-figure supplement 2/acr23_ok2804_2day.mat
- Figure 4-figure supplement 2/acr23_ok2804_6xOC.mat
- Figure 4-figure supplement 2/acr23_ox429_20141016.mat
- Figure 4-figure supplement 2/acr23_ox429_20141021.mat
- Figure 4-figure supplement 2/acr23_ox429_2day.mat
- Figure 4-figure supplement 2/acr24_gk387895_20141014.mat
- Figure 4-figure supplement 2/acr24_gk387895_20141021.mat
- Figure 4-figure supplement 2/acr24_gk387895_2day.mat
- Figure 4-figure supplement 2/acr24_gk557791_20140922.mat
- Figure 4-figure supplement 2/acr24_gk557791_20140925.mat
- Figure 4-figure supplement 2/acr24_gk557791_20141003.mat
- Figure 4-figure supplement 2/acr24_gk557791_3day.mat
- Figure 4-figure supplement 2/acr3_ok2049_20140909.mat
- Figure 4-figure supplement 2/acr5_ok180_20141007.mat
- Figure 4-figure supplement 2/acr6_tm3723_20141017.mat
- Figure 4-figure supplement 2/acr6_tm3723_20141021.mat
- Figure 4-figure supplement 2/acr6_tm3723_20141107.mat
- Figure 4-figure supplement 2/acr6_tm3723_3day.mat
- Figure 4-figure supplement 2/acr7_tm863_20140909.mat
- Figure 4-figure supplement 2/acr7_tm863_20140915.mat
- Figure 4-figure supplement 2/acr7_tm863_20140917.mat
- Figure 4-figure supplement 2/acr7_tm863_3day.mat
- Figure 4-figure supplement 2/acr7_tm863_6x_OCd_EAB200_20141106.mat
- Figure 4-figure supplement 2/acr8_ok1240_20140909.mat
- Figure 4-figure supplement 2/deg3_u662_des2_u695_20141007.mat
- Figure 4-figure supplement 2/Figure 4-figure supplement 2 p. 1.svg
- Figure 4-figure supplement 2/Figure 4-figure supplement 2 p. 2.svg
- Figure 4-figure supplement 2/gar1_ok755_20140408.mat
- Figure 4-figure supplement 2/gar1_ok755_20140428.mat
- Figure 4-figure supplement 2/gar1_ok755_20140502.mat
- Figure 4-figure supplement 2/lev1_e211_20140909.mat
- Figure 4-figure supplement 2/lev8_x15_20140910.mat
- Figure 4-figure supplement 2/N2v_acc1_tm3268_20141017.fig
- Figure 4-figure supplement 2/N2v_acc2_gk501637_20141126.fig
- Figure 4-figure supplement 2/N2v_acc2_ok2216_3day.fig
- Figure 4-figure supplement 2/N2v_acc2_tm3219_20141126.fig
- Figure 4-figure supplement 2/N2v_acc3_tm3674_20141017.fig
- Figure 4-figure supplement 2/N2v_acc4_ok2371_20141007.fig
- Figure 4-figure supplement 2/N2v_acr10_tm2515_20141017.fig
- Figure 4-figure supplement 2/N2v_acr11_gk827759_20140909.fig
- Figure 4-figure supplement 2/N2v_acr12_ok367_20140909.fig
- Figure 4-figure supplement 2/N2v_acr14_tm5819_20141017.fig
- Figure 4-figure supplement 2/N2v_acr15_ok1214_3day.fig
- Figure 4-figure supplement 2/N2v_acr16_ok789_20140910.fig
- Figure 4-figure supplement 2/N2v_acr17_gk661490_20141107.fig
- Figure 4-figure supplement 2/N2v_acr17_gk804825_2day.fig
- Figure 4-figure supplement 2/N2v_acr18_gk324494_20140922.fig
- Figure 4-figure supplement 2/N2v_acr19_ok967_20140908.fig
- Figure 4-figure supplement 2/N2v_acr2_n2595_acr2_n2420_20140904.fig
- Figure 4-figure supplement 2/N2v_acr20_gk161737_20140908.fig
- Figure 4-figure supplement 2/N2v_acr21_ok1314_20141007.fig
- Figure 4-figure supplement 2/N2v_acr23_gk231233_3day.fig
- Figure 4-figure supplement 2/N2v_acr23_ok2804_2day.fig
- Figure 4-figure supplement 2/N2v_acr23_ox429_2day.fig
- Figure 4-figure supplement 2/N2v_acr24_gk387895_2day.fig
- Figure 4-figure supplement 2/N2v_acr24_gk557791_3day.fig
- Figure 4-figure supplement 2/N2v_acr3_ok2049_20140909.fig
- Figure 4-figure supplement 2/N2v_acr5_ok180_20141007.fig
- Figure 4-figure supplement 2/N2v_acr6_tm3723_3day.fig
- Figure 4-figure supplement 2/N2v_acr7_tm863_3day.fig
- Figure 4-figure supplement 2/N2v_acr7_tm863_6xOC'd.fig
- Figure 4-figure supplement 2/N2v_acr8_ok1240_20140909.fig
- Figure 4-figure supplement 2/N2v_deg3_u662_des2_u695_20141007.fig
- Figure 4-figure supplement 2/N2v_deg3_u773_20140925.fig
- Figure 4-figure supplement 2/N2v_gar1_ok755_3day.fig
- Figure 4-figure supplement 2/N2v_gar2_ok520_20140408.fig
- Figure 4-figure supplement 2/N2v_gar3_gk337_20140408.fig
- Figure 4-figure supplement 2/N2v_lev1_e211_20140909.fig
- Figure 4-figure supplement 2/N2v_lev8_x15_20140910 (acr-13).fig
- Figure 4-figure supplement 2/N2v_lgc40_tm3377_20140930.fig
- Figure 4-figure supplement 2/N2v_pbo5_gk963058_20140911.fig
- Figure 4-figure supplement 2/N2v_pbo6_ok1564_20141007.fig
- Figure 4-figure supplement 2/N2v_unc29_e1072_3day.fig
- Figure 4-figure supplement 2/N2v_unc38_e264_20140912.fig
- Figure 4-figure supplement 2/N2v_unc63_x13_20140910.fig
- Figure 4-figure supplement 2/pbo5_gk963058_20140911.mat
- Figure 4-figure supplement 2/pbo6_ok1564_20141007.mat
- Figure 4-figure supplement 2/unc29_e1072_20140402.mat
- Figure 4-figure supplement 2/unc29_e1072_20140428.mat
- Figure 4-figure supplement 2/unc29_e1072_20140820.mat
- Figure 4-figure supplement 2/unc38_e264_20140912.mat
- Figure 4-figure supplement 2/unc63_x13_20140910.mat
