# Supplementary material for: An hourglass circuit motif transforms a motor program via subcellularly localized muscle calcium signaling and contraction
Source: eLife. 2021 Jul 2;10:e59341. doi: 10.7554/eLife.59341 (PMC8331187; doi:10.7554/eLife.59341)
Supplement: Figure 5—source data 1. [file elife-59341-fig5-data1.zip]

Archive with 173 entries (166 files):
- Figure 5/Fig 5 - I2 promotes spits.svg
- Figure 5/Fig 5A-C - rescue of gur-3 in I2/
- Figure 5/Fig 5A-C - rescue of gur-3 in I2/data_lite1_gur3_nEx2144minus_1umBeads_toDate.mat
- Figure 5/Fig 5A-C - rescue of gur-3 in I2/data_lite1_gur3_nEx2144plus_1umBeads_toDate.mat
- Figure 5/Fig 5A-C - rescue of gur-3 in I2/Fig 5C - metastomal filter in nEx2144 rescue.pzfx
- Figure 5/Fig 5A-C - rescue of gur-3 in I2/individual animals/
- Figure 5/Fig 5A-C - rescue of gur-3 in I2/individual animals/lite1_gur3_nEx2144minus_1umBeads_01_20150422.mat
- Figure 5/Fig 5A-C - rescue of gur-3 in I2/individual animals/lite1_gur3_nEx2144minus_1umBeads_01_20150422_Feeding pumps.fig
- Figure 5/Fig 5A-C - rescue of gur-3 in I2/individual animals/lite1_gur3_nEx2144minus_1umBeads_01_20150422_Pumps.fig
- Figure 5/Fig 5A-C - rescue of gur-3 in I2/individual animals/lite1_gur3_nEx2144minus_1umBeads_01_20150422_Spitting Pumps.fig
- Figure 5/Fig 5A-C - rescue of gur-3 in I2/individual animals/lite1_gur3_nEx2144minus_1umBeads_02_20150422.mat
- Figure 5/Fig 5A-C - rescue of gur-3 in I2/individual animals/lite1_gur3_nEx2144minus_1umBeads_02_20150422_Feeding pumps.fig
- Figure 5/Fig 5A-C - rescue of gur-3 in I2/individual animals/lite1_gur3_nEx2144minus_1umBeads_02_20150422_Pumps.fig
- Figure 5/Fig 5A-C - rescue of gur-3 in I2/individual animals/lite1_gur3_nEx2144minus_1umBeads_02_20150422_Spitting Pumps.fig
- Figure 5/Fig 5A-C - rescue of gur-3 in I2/individual animals/lite1_gur3_nEx2144minus_1umBeads_03_20150422.mat
- Figure 5/Fig 5A-C - rescue of gur-3 in I2/individual animals/lite1_gur3_nEx2144minus_1umBeads_03_20150422_Feeding pumps.fig
- Figure 5/Fig 5A-C - rescue of gur-3 in I2/individual animals/lite1_gur3_nEx2144minus_1umBeads_03_20150422_Pumps.fig
- Figure 5/Fig 5A-C - rescue of gur-3 in I2/individual animals/lite1_gur3_nEx2144minus_1umBeads_03_20150422_Spitting Pumps.fig
- Figure 5/Fig 5A-C - rescue of gur-3 in I2/individual animals/lite1_gur3_nEx2144minus_1umBeads_04_20150422.mat
- Figure 5/Fig 5A-C - rescue of gur-3 in I2/individual animals/lite1_gur3_nEx2144minus_1umBeads_04_20150422_Feeding pumps.fig
- Figure 5/Fig 5A-C - rescue of gur-3 in I2/individual animals/lite1_gur3_nEx2144minus_1umBeads_04_20150422_Pumps.fig
- Figure 5/Fig 5A-C - rescue of gur-3 in I2/individual animals/lite1_gur3_nEx2144minus_1umBeads_04_20150422_Spitting Pumps.fig
- Figure 5/Fig 5A-C - rescue of gur-3 in I2/individual animals/lite1_gur3_nEx2144minus_1umBeads_05_20150422.mat
- Figure 5/Fig 5A-C - rescue of gur-3 in I2/individual animals/lite1_gur3_nEx2144minus_1umBeads_05_20150422_Feeding pumps.fig
- Figure 5/Fig 5A-C - rescue of gur-3 in I2/individual animals/lite1_gur3_nEx2144minus_1umBeads_05_20150422_Pumps.fig
- Figure 5/Fig 5A-C - rescue of gur-3 in I2/individual animals/lite1_gur3_nEx2144minus_1umBeads_05_20150422_Spitting Pumps.fig
- Figure 5/Fig 5A-C - rescue of gur-3 in I2/individual animals/lite1_gur3_nEx2144plus_1umBeads_01_20150422.mat
- Figure 5/Fig 5A-C - rescue of gur-3 in I2/individual animals/lite1_gur3_nEx2144plus_1umBeads_01_20150422_Feeding pumps.fig
- Figure 5/Fig 5A-C - rescue of gur-3 in I2/individual animals/lite1_gur3_nEx2144plus_1umBeads_01_20150422_Pumps.fig
- Figure 5/Fig 5A-C - rescue of gur-3 in I2/individual animals/lite1_gur3_nEx2144plus_1umBeads_01_20150422_Spitting Pumps.fig
- Figure 5/Fig 5A-C - rescue of gur-3 in I2/individual animals/lite1_gur3_nEx2144plus_1umBeads_02_20150422.mat
- Figure 5/Fig 5A-C - rescue of gur-3 in I2/individual animals/lite1_gur3_nEx2144plus_1umBeads_02_20150422_Feeding pumps.fig
- Figure 5/Fig 5A-C - rescue of gur-3 in I2/individual animals/lite1_gur3_nEx2144plus_1umBeads_02_20150422_Pumps.fig
- Figure 5/Fig 5A-C - rescue of gur-3 in I2/individual animals/lite1_gur3_nEx2144plus_1umBeads_02_20150422_Spitting Pumps.fig
- Figure 5/Fig 5A-C - rescue of gur-3 in I2/individual animals/lite1_gur3_nEx2144plus_1umBeads_03_20150422.mat
- Figure 5/Fig 5A-C - rescue of gur-3 in I2/individual animals/lite1_gur3_nEx2144plus_1umBeads_03_20150422_Feeding pumps.fig
- Figure 5/Fig 5A-C - rescue of gur-3 in I2/individual animals/lite1_gur3_nEx2144plus_1umBeads_03_20150422_Pumps.fig
- Figure 5/Fig 5A-C - rescue of gur-3 in I2/individual animals/lite1_gur3_nEx2144plus_1umBeads_03_20150422_Spitting Pumps.fig
- Figure 5/Fig 5A-C - rescue of gur-3 in I2/individual animals/lite1_gur3_nEx2144plus_1umBeads_04_20150422.mat
- Figure 5/Fig 5A-C - rescue of gur-3 in I2/individual animals/lite1_gur3_nEx2144plus_1umBeads_04_20150422_Feeding pumps.fig
- Figure 5/Fig 5A-C - rescue of gur-3 in I2/individual animals/lite1_gur3_nEx2144plus_1umBeads_04_20150422_Pumps.fig
- Figure 5/Fig 5A-C - rescue of gur-3 in I2/individual animals/lite1_gur3_nEx2144plus_1umBeads_04_20150422_Spitting Pumps.fig
- Figure 5/Fig 5A-C - rescue of gur-3 in I2/individual animals/lite1_gur3_nEx2144plus_1umBeads_05_20150422.mat
- Figure 5/Fig 5A-C - rescue of gur-3 in I2/individual animals/lite1_gur3_nEx2144plus_1umBeads_05_20150422_Feeding pumps.fig
- Figure 5/Fig 5A-C - rescue of gur-3 in I2/individual animals/lite1_gur3_nEx2144plus_1umBeads_05_20150422_Pumps.fig
- Figure 5/Fig 5A-C - rescue of gur-3 in I2/individual animals/lite1_gur3_nEx2144plus_1umBeads_05_20150422_Spitting Pumps.fig
- Figure 5/Fig 5A-C - rescue of gur-3 in I2/PLOTpub_lite1_gur3_nEx2144_arrayMinus.fig
- Figure 5/Fig 5A-C - rescue of gur-3 in I2/PLOTpub_lite1_gur3_nEx2144_arrayPlus.fig
- Figure 5/Fig 5D-5E - gur-3 in I2/
- Figure 5/Fig 5D-5E - gur-3 in I2/Fig 5D - HEATMAP_M1_nIs678_lite1_gur3_nEx2144_arrayMinus.fig
- Figure 5/Fig 5D-5E - gur-3 in I2/Fig 5D - HEATMAP_M1_nIs678_lite1_gur3_nEx2144_arrayPlus.fig
- Figure 5/Fig 5D-5E - gur-3 in I2/paired_M1_nIs678_lite1_gur3_nEx2144_toDate.mat
- Figure 5/Fig 5D-5E - gur-3 in I2/PLOTpub_nEx2144_calcium.fig
- Figure 5/Fig 5F-2G - ablation of M1 in gur-3 rescue/
- Figure 5/Fig 5F-2G - ablation of M1 in gur-3 rescue/data_nIs678_lite1_gur3_nEx2144_M1minus_toDate.mat
- Figure 5/Fig 5F-2G - ablation of M1 in gur-3 rescue/data_nIs678_lite1_gur3_nEx2144_mock_toDate.mat
- Figure 5/Fig 5F-2G - ablation of M1 in gur-3 rescue/individual animals/
- Figure 5/Fig 5F-2G - ablation of M1 in gur-3 rescue/individual animals/nIs678_lite1_gur3_nEx2144_M1_I6_minus_03_20150605.mat
- Figure 5/Fig 5F-2G - ablation of M1 in gur-3 rescue/individual animals/nIs678_lite1_gur3_nEx2144_M1_I6_minus_03_20150605_Feeding pumps.fig
- Figure 5/Fig 5F-2G - ablation of M1 in gur-3 rescue/individual animals/nIs678_lite1_gur3_nEx2144_M1_I6_minus_03_20150605_Pumps.fig
- Figure 5/Fig 5F-2G - ablation of M1 in gur-3 rescue/individual animals/nIs678_lite1_gur3_nEx2144_M1_I6_minus_03_20150605_Spitting Pumps.fig
- Figure 5/Fig 5F-2G - ablation of M1 in gur-3 rescue/individual animals/nIs678_lite1_gur3_nEx2144_M1minus_02_20150605.mat
- Figure 5/Fig 5F-2G - ablation of M1 in gur-3 rescue/individual animals/nIs678_lite1_gur3_nEx2144_M1minus_02_20150605_Feeding pumps.fig
- Figure 5/Fig 5F-2G - ablation of M1 in gur-3 rescue/individual animals/nIs678_lite1_gur3_nEx2144_M1minus_02_20150605_Pumps.fig
- Figure 5/Fig 5F-2G - ablation of M1 in gur-3 rescue/individual animals/nIs678_lite1_gur3_nEx2144_M1minus_02_20150605_Spitting Pumps.fig
- Figure 5/Fig 5F-2G - ablation of M1 in gur-3 rescue/individual animals/nIs678_lite1_gur3_nEx2144_M1minus_04_20150605.mat
- Figure 5/Fig 5F-2G - ablation of M1 in gur-3 rescue/individual animals/nIs678_lite1_gur3_nEx2144_M1minus_04_20150605_Feeding pumps.fig
- Figure 5/Fig 5F-2G - ablation of M1 in gur-3 rescue/individual animals/nIs678_lite1_gur3_nEx2144_M1minus_04_20150605_Pumps.fig
- Figure 5/Fig 5F-2G - ablation of M1 in gur-3 rescue/individual animals/nIs678_lite1_gur3_nEx2144_M1minus_04_20150605_Spitting Pumps.fig
- Figure 5/Fig 5F-2G - ablation of M1 in gur-3 rescue/individual animals/nIs678_lite1_gur3_nEx2144_M1minus_08_20150604.mat
- Figure 5/Fig 5F-2G - ablation of M1 in gur-3 rescue/individual animals/nIs678_lite1_gur3_nEx2144_M1minus_08_20150604_Feeding pumps.fig
- Figure 5/Fig 5F-2G - ablation of M1 in gur-3 rescue/individual animals/nIs678_lite1_gur3_nEx2144_M1minus_08_20150604_Pumps.fig
- Figure 5/Fig 5F-2G - ablation of M1 in gur-3 rescue/individual animals/nIs678_lite1_gur3_nEx2144_M1minus_08_20150604_Spitting Pumps.fig
- Figure 5/Fig 5F-2G - ablation of M1 in gur-3 rescue/individual animals/nIs678_lite1_gur3_nEx2144_M1minus_09_20150604.mat
- Figure 5/Fig 5F-2G - ablation of M1 in gur-3 rescue/individual animals/nIs678_lite1_gur3_nEx2144_M1minus_09_20150604_Feeding pumps.fig
- Figure 5/Fig 5F-2G - ablation of M1 in gur-3 rescue/individual animals/nIs678_lite1_gur3_nEx2144_M1minus_09_20150604_Pumps.fig
- Figure 5/Fig 5F-2G - ablation of M1 in gur-3 rescue/individual animals/nIs678_lite1_gur3_nEx2144_M1minus_09_20150604_Spitting Pumps.fig
- Figure 5/Fig 5F-2G - ablation of M1 in gur-3 rescue/individual animals/nIs678_lite1_gur3_nEx2144_M1minus_10_20150604.mat
- Figure 5/Fig 5F-2G - ablation of M1 in gur-3 rescue/individual animals/nIs678_lite1_gur3_nEx2144_M1minus_10_20150604_Feeding pumps.fig
- Figure 5/Fig 5F-2G - ablation of M1 in gur-3 rescue/individual animals/nIs678_lite1_gur3_nEx2144_M1minus_10_20150604_Pumps.fig
- Figure 5/Fig 5F-2G - ablation of M1 in gur-3 rescue/individual animals/nIs678_lite1_gur3_nEx2144_M1minus_10_20150604_Spitting Pumps.fig
- Figure 5/Fig 5F-2G - ablation of M1 in gur-3 rescue/individual animals/nIs678_lite1_gur3_nEx2144_M1minus_11_20150604.mat
- Figure 5/Fig 5F-2G - ablation of M1 in gur-3 rescue/individual animals/nIs678_lite1_gur3_nEx2144_M1minus_11_20150604_Feeding pumps.fig
- Figure 5/Fig 5F-2G - ablation of M1 in gur-3 rescue/individual animals/nIs678_lite1_gur3_nEx2144_M1minus_11_20150604_Pumps.fig
- Figure 5/Fig 5F-2G - ablation of M1 in gur-3 rescue/individual animals/nIs678_lite1_gur3_nEx2144_M1minus_11_20150604_Spitting Pumps.fig
- Figure 5/Fig 5F-2G - ablation of M1 in gur-3 rescue/individual animals/nIs678_lite1_gur3_nEx2144_M1minus_14_20150605.mat
- Figure 5/Fig 5F-2G - ablation of M1 in gur-3 rescue/individual animals/nIs678_lite1_gur3_nEx2144_M1minus_14_20150605_Feeding pumps.fig
- Figure 5/Fig 5F-2G - ablation of M1 in gur-3 rescue/individual animals/nIs678_lite1_gur3_nEx2144_M1minus_14_20150605_Pumps.fig
- Figure 5/Fig 5F-2G - ablation of M1 in gur-3 rescue/individual animals/nIs678_lite1_gur3_nEx2144_M1minus_14_20150605_Spitting Pumps.fig
- Figure 5/Fig 5F-2G - ablation of M1 in gur-3 rescue/individual animals/nIs678_lite1_gur3_nEx2144_M1minus_15_20150604.mat
- Figure 5/Fig 5F-2G - ablation of M1 in gur-3 rescue/individual animals/nIs678_lite1_gur3_nEx2144_M1minus_15_20150604_Feeding pumps.fig
- Figure 5/Fig 5F-2G - ablation of M1 in gur-3 rescue/individual animals/nIs678_lite1_gur3_nEx2144_M1minus_15_20150604_Pumps.fig
- Figure 5/Fig 5F-2G - ablation of M1 in gur-3 rescue/individual animals/nIs678_lite1_gur3_nEx2144_M1minus_15_20150604_Spitting Pumps.fig
- Figure 5/Fig 5F-2G - ablation of M1 in gur-3 rescue/individual animals/nIs678_lite1_gur3_nEx2144_M1minus_15_20150605.mat
- Figure 5/Fig 5F-2G - ablation of M1 in gur-3 rescue/individual animals/nIs678_lite1_gur3_nEx2144_M1minus_15_20150605_Feeding pumps.fig
- Figure 5/Fig 5F-2G - ablation of M1 in gur-3 rescue/individual animals/nIs678_lite1_gur3_nEx2144_M1minus_15_20150605_Pumps.fig
- Figure 5/Fig 5F-2G - ablation of M1 in gur-3 rescue/individual animals/nIs678_lite1_gur3_nEx2144_M1minus_15_20150605_Spitting Pumps.fig
- Figure 5/Fig 5F-2G - ablation of M1 in gur-3 rescue/individual animals/nIs678_lite1_gur3_nEx2144_M1minus_16_20150605.mat
- Figure 5/Fig 5F-2G - ablation of M1 in gur-3 rescue/individual animals/nIs678_lite1_gur3_nEx2144_M1minus_16_20150605_Feeding pumps.fig
- Figure 5/Fig 5F-2G - ablation of M1 in gur-3 rescue/individual animals/nIs678_lite1_gur3_nEx2144_M1minus_16_20150605_Pumps.fig
- Figure 5/Fig 5F-2G - ablation of M1 in gur-3 rescue/individual animals/nIs678_lite1_gur3_nEx2144_M1minus_16_20150605_Spitting Pumps.fig
- Figure 5/Fig 5F-2G - ablation of M1 in gur-3 rescue/individual animals/nIs678_lite1_gur3_nEx2144_M1minus_17_20150605.mat
- Figure 5/Fig 5F-2G - ablation of M1 in gur-3 rescue/individual animals/nIs678_lite1_gur3_nEx2144_M1minus_17_20150605_Feeding pumps.fig
- Figure 5/Fig 5F-2G - ablation of M1 in gur-3 rescue/individual animals/nIs678_lite1_gur3_nEx2144_M1minus_17_20150605_Pumps.fig
- Figure 5/Fig 5F-2G - ablation of M1 in gur-3 rescue/individual animals/nIs678_lite1_gur3_nEx2144_M1minus_17_20150605_Spitting Pumps.fig
- Figure 5/Fig 5F-2G - ablation of M1 in gur-3 rescue/individual animals/nIs678_lite1_gur3_nEx2144_M1minus_18_20150605.mat
- Figure 5/Fig 5F-2G - ablation of M1 in gur-3 rescue/individual animals/nIs678_lite1_gur3_nEx2144_M1minus_18_20150605_Feeding pumps.fig
- Figure 5/Fig 5F-2G - ablation of M1 in gur-3 rescue/individual animals/nIs678_lite1_gur3_nEx2144_M1minus_18_20150605_Pumps.fig
- Figure 5/Fig 5F-2G - ablation of M1 in gur-3 rescue/individual animals/nIs678_lite1_gur3_nEx2144_M1minus_18_20150605_Spitting Pumps.fig
- Figure 5/Fig 5F-2G - ablation of M1 in gur-3 rescue/individual animals/nIs678_lite1_gur3_nEx2144_M1minus_1umBeads_11_20150604.mat
- Figure 5/Fig 5F-2G - ablation of M1 in gur-3 rescue/individual animals/nIs678_lite1_gur3_nEx2144_mock_01_20150604.mat
- Figure 5/Fig 5F-2G - ablation of M1 in gur-3 rescue/individual animals/nIs678_lite1_gur3_nEx2144_mock_01_20150604_Feeding Pumps.fig
- Figure 5/Fig 5F-2G - ablation of M1 in gur-3 rescue/individual animals/nIs678_lite1_gur3_nEx2144_mock_01_20150604_Filter Release Pumps.fig
- Figure 5/Fig 5F-2G - ablation of M1 in gur-3 rescue/individual animals/nIs678_lite1_gur3_nEx2144_mock_01_20150604_Pumps.fig
- Figure 5/Fig 5F-2G - ablation of M1 in gur-3 rescue/individual animals/nIs678_lite1_gur3_nEx2144_mock_01_20150604_Rapid Intake Pumps.fig
- Figure 5/Fig 5F-2G - ablation of M1 in gur-3 rescue/individual animals/nIs678_lite1_gur3_nEx2144_mock_01_20150604_Spitting Pumps.fig
- Figure 5/Fig 5F-2G - ablation of M1 in gur-3 rescue/individual animals/nIs678_lite1_gur3_nEx2144_mock_02_20150604.mat
- Figure 5/Fig 5F-2G - ablation of M1 in gur-3 rescue/individual animals/nIs678_lite1_gur3_nEx2144_mock_02_20150604_4pumpAnalysis.mat
- Figure 5/Fig 5F-2G - ablation of M1 in gur-3 rescue/individual animals/nIs678_lite1_gur3_nEx2144_mock_02_20150604_4pumpAnalysis_Feeding Pumps.fig
- Figure 5/Fig 5F-2G - ablation of M1 in gur-3 rescue/individual animals/nIs678_lite1_gur3_nEx2144_mock_02_20150604_4pumpAnalysis_Filter Release Pumps.fig
- Figure 5/Fig 5F-2G - ablation of M1 in gur-3 rescue/individual animals/nIs678_lite1_gur3_nEx2144_mock_02_20150604_4pumpAnalysis_Pumps.fig
- Figure 5/Fig 5F-2G - ablation of M1 in gur-3 rescue/individual animals/nIs678_lite1_gur3_nEx2144_mock_02_20150604_4pumpAnalysis_Rapid Intake Pumps.fig
- Figure 5/Fig 5F-2G - ablation of M1 in gur-3 rescue/individual animals/nIs678_lite1_gur3_nEx2144_mock_02_20150604_4pumpAnalysis_Spitting Pumps.fig
- Figure 5/Fig 5F-2G - ablation of M1 in gur-3 rescue/individual animals/nIs678_lite1_gur3_nEx2144_mock_02_20150604_Feeding pumps.fig
- Figure 5/Fig 5F-2G - ablation of M1 in gur-3 rescue/individual animals/nIs678_lite1_gur3_nEx2144_mock_02_20150604_Pumps.fig
- Figure 5/Fig 5F-2G - ablation of M1 in gur-3 rescue/individual animals/nIs678_lite1_gur3_nEx2144_mock_02_20150604_Spitting Pumps.fig
- Figure 5/Fig 5F-2G - ablation of M1 in gur-3 rescue/individual animals/nIs678_lite1_gur3_nEx2144_mock_05_20150605.mat
- Figure 5/Fig 5F-2G - ablation of M1 in gur-3 rescue/individual animals/nIs678_lite1_gur3_nEx2144_mock_05_20150605_Feeding pumps.fig
- Figure 5/Fig 5F-2G - ablation of M1 in gur-3 rescue/individual animals/nIs678_lite1_gur3_nEx2144_mock_05_20150605_Pumps.fig
- Figure 5/Fig 5F-2G - ablation of M1 in gur-3 rescue/individual animals/nIs678_lite1_gur3_nEx2144_mock_05_20150605_Spitting Pumps.fig
- Figure 5/Fig 5F-2G - ablation of M1 in gur-3 rescue/individual animals/nIs678_lite1_gur3_nEx2144_mock_06_20150605.mat
- Figure 5/Fig 5F-2G - ablation of M1 in gur-3 rescue/individual animals/nIs678_lite1_gur3_nEx2144_mock_06_20150605_Feeding pumps.fig
- Figure 5/Fig 5F-2G - ablation of M1 in gur-3 rescue/individual animals/nIs678_lite1_gur3_nEx2144_mock_06_20150605_Pumps.fig
- Figure 5/Fig 5F-2G - ablation of M1 in gur-3 rescue/individual animals/nIs678_lite1_gur3_nEx2144_mock_06_20150605_Spitting Pumps.fig
- Figure 5/Fig 5F-2G - ablation of M1 in gur-3 rescue/individual animals/nIs678_lite1_gur3_nEx2144_mock_07_20150604.mat
- Figure 5/Fig 5F-2G - ablation of M1 in gur-3 rescue/individual animals/nIs678_lite1_gur3_nEx2144_mock_07_20150604_Feeding pumps.fig
- Figure 5/Fig 5F-2G - ablation of M1 in gur-3 rescue/individual animals/nIs678_lite1_gur3_nEx2144_mock_07_20150604_Pumps.fig
- Figure 5/Fig 5F-2G - ablation of M1 in gur-3 rescue/individual animals/nIs678_lite1_gur3_nEx2144_mock_07_20150604_Spitting Pumps.fig
- Figure 5/Fig 5F-2G - ablation of M1 in gur-3 rescue/individual animals/nIs678_lite1_gur3_nEx2144_mock_09_20150604.mat
- Figure 5/Fig 5F-2G - ablation of M1 in gur-3 rescue/individual animals/nIs678_lite1_gur3_nEx2144_mock_09_20150604_Feeding pumps.fig
- Figure 5/Fig 5F-2G - ablation of M1 in gur-3 rescue/individual animals/nIs678_lite1_gur3_nEx2144_mock_09_20150604_Pumps.fig
- Figure 5/Fig 5F-2G - ablation of M1 in gur-3 rescue/individual animals/nIs678_lite1_gur3_nEx2144_mock_09_20150604_Spitting Pumps.fig
- Figure 5/Fig 5F-2G - ablation of M1 in gur-3 rescue/individual animals/nIs678_lite1_gur3_nEx2144_mock_11_20150605.mat
- Figure 5/Fig 5F-2G - ablation of M1 in gur-3 rescue/individual animals/nIs678_lite1_gur3_nEx2144_mock_11_20150605_Feeding pumps.fig
- Figure 5/Fig 5F-2G - ablation of M1 in gur-3 rescue/individual animals/nIs678_lite1_gur3_nEx2144_mock_11_20150605_Pumps.fig
- Figure 5/Fig 5F-2G - ablation of M1 in gur-3 rescue/individual animals/nIs678_lite1_gur3_nEx2144_mock_11_20150605_Spitting Pumps.fig
- Figure 5/Fig 5F-2G - ablation of M1 in gur-3 rescue/individual animals/nIs678_lite1_gur3_nEx2144_mock_12_20150605.mat
- Figure 5/Fig 5F-2G - ablation of M1 in gur-3 rescue/individual animals/nIs678_lite1_gur3_nEx2144_mock_12_20150605_Feeding pumps.fig
- Figure 5/Fig 5F-2G - ablation of M1 in gur-3 rescue/individual animals/nIs678_lite1_gur3_nEx2144_mock_12_20150605_Pumps.fig
- Figure 5/Fig 5F-2G - ablation of M1 in gur-3 rescue/individual animals/nIs678_lite1_gur3_nEx2144_mock_12_20150605_Spitting Pumps.fig
- Figure 5/Fig 5F-2G - ablation of M1 in gur-3 rescue/individual animals/nIs678_lite1_gur3_nEx2144_mock_13_20150604.mat
- Figure 5/Fig 5F-2G - ablation of M1 in gur-3 rescue/individual animals/nIs678_lite1_gur3_nEx2144_mock_13_20150604_Feeding pumps.fig
- Figure 5/Fig 5F-2G - ablation of M1 in gur-3 rescue/individual animals/nIs678_lite1_gur3_nEx2144_mock_13_20150604_Pumps.fig
- Figure 5/Fig 5F-2G - ablation of M1 in gur-3 rescue/individual animals/nIs678_lite1_gur3_nEx2144_mock_13_20150604_Spitting Pumps.fig
- Figure 5/Fig 5F-2G - ablation of M1 in gur-3 rescue/individual animals/nIs678_lite1_gur3_nEx2144_mock_15_20150604.mat
- Figure 5/Fig 5F-2G - ablation of M1 in gur-3 rescue/individual animals/nIs678_lite1_gur3_nEx2144_mock_15_20150604_Feeding pumps.fig
- Figure 5/Fig 5F-2G - ablation of M1 in gur-3 rescue/individual animals/nIs678_lite1_gur3_nEx2144_mock_15_20150604_Pumps.fig
- Figure 5/Fig 5F-2G - ablation of M1 in gur-3 rescue/individual animals/nIs678_lite1_gur3_nEx2144_mock_15_20150604_Spitting Pumps.fig
- Figure 5/Fig 5F-2G - ablation of M1 in gur-3 rescue/individual animals/nIs678_lite1_gur3_nEx2144_mock_16_20150605.mat
- Figure 5/Fig 5F-2G - ablation of M1 in gur-3 rescue/individual animals/nIs678_lite1_gur3_nEx2144_mock_16_20150605_Feeding pumps.fig
- Figure 5/Fig 5F-2G - ablation of M1 in gur-3 rescue/individual animals/nIs678_lite1_gur3_nEx2144_mock_16_20150605_Pumps.fig
- Figure 5/Fig 5F-2G - ablation of M1 in gur-3 rescue/individual animals/nIs678_lite1_gur3_nEx2144_mock_16_20150605_Spitting Pumps.fig
- Figure 5/Fig 5F-2G - ablation of M1 in gur-3 rescue/PLOTpub_nIs678_lite1_gur3_nEx2144_M1minus.fig
- Figure 5/Fig 5F-2G - ablation of M1 in gur-3 rescue/PLOTpub_nIs678_lite1_gur3_nEx2144_mock.fig
- Figure 5/Fig 5H - metastomal filter in nEx2144 M1 ablation.pzfx
- Figure 5/Fig 5I - gur-3 rescued in I2s of eat-2 mutants/
- Figure 5/Fig 5I - gur-3 rescued in I2s of eat-2 mutants/eat2_ad1113_lite1_ce314_gur3_ok2245_20190604.mat
- Figure 5/Fig 5I - gur-3 rescued in I2s of eat-2 mutants/eat2_ad1113_lite1_ce314_gur3_ok2245_nIs791_20190604.mat
- Figure 5/Fig 5I - gur-3 rescued in I2s of eat-2 mutants/eat2_lite1_gur3v_eat2_lite1_gur3_nIs791_20190604.fig
- Figure 5/Fig 5J-5K - overall and feeding pump rate of nEx2144 mock v ablated/
- Figure 5/Fig 5J-5K - overall and feeding pump rate of nEx2144 mock v ablated/PLOTpub_lite1_gur3_nEx2144_mock_v_M1minus_feedingPumpRate.fig
- Figure 5/Fig 5J-5K - overall and feeding pump rate of nEx2144 mock v ablated/PLOTpub_lite1_gur3_nEx2144_mock_v_M1minus_overallPumpRate.fig
- Figure 5/Sando et al. Figure 5.xlsx
