# Supplementary material for: An hourglass circuit motif transforms a motor program via subcellularly localized muscle calcium signaling and contraction
Source: eLife. 2021 Jul 2;10:e59341. doi: 10.7554/eLife.59341 (PMC8331187; doi:10.7554/eLife.59341)
Supplement: Figure 6—source data 1. [file elife-59341-fig6-data1.zip]

Archive with 352 entries (346 files):
- Figure 6/Fig 6 - I4 promotes spitting.svg
- Figure 6/Fig 6A-6B - I2 ablation in wt and lite-1 background/
- Figure 6/Fig 6A-6B - I2 ablation in wt and lite-1 background/data_lite1_nIs569_1umBeads_toDate.mat
- Figure 6/Fig 6A-6B - I2 ablation in wt and lite-1 background/data_nIs569_1umBeads_toDate.mat
- Figure 6/Fig 6A-6B - I2 ablation in wt and lite-1 background/individual animals/
- Figure 6/Fig 6A-6B - I2 ablation in wt and lite-1 background/individual animals/lite1_nIs569_1umBeads_01_20150505.mat
- Figure 6/Fig 6A-6B - I2 ablation in wt and lite-1 background/individual animals/lite1_nIs569_1umBeads_01_20150505_Feeding pumps.fig
- Figure 6/Fig 6A-6B - I2 ablation in wt and lite-1 background/individual animals/lite1_nIs569_1umBeads_01_20150505_Pumps.fig
- Figure 6/Fig 6A-6B - I2 ablation in wt and lite-1 background/individual animals/lite1_nIs569_1umBeads_01_20150505_Spitting Pumps.fig
- Figure 6/Fig 6A-6B - I2 ablation in wt and lite-1 background/individual animals/lite1_nIs569_1umBeads_01_20150507.mat
- Figure 6/Fig 6A-6B - I2 ablation in wt and lite-1 background/individual animals/lite1_nIs569_1umBeads_01_20150507_Feeding pumps.fig
- Figure 6/Fig 6A-6B - I2 ablation in wt and lite-1 background/individual animals/lite1_nIs569_1umBeads_01_20150507_Pumps.fig
- Figure 6/Fig 6A-6B - I2 ablation in wt and lite-1 background/individual animals/lite1_nIs569_1umBeads_01_20150507_Spitting Pumps.fig
- Figure 6/Fig 6A-6B - I2 ablation in wt and lite-1 background/individual animals/lite1_nIs569_1umBeads_02_20150505.mat
- Figure 6/Fig 6A-6B - I2 ablation in wt and lite-1 background/individual animals/lite1_nis569_1umBeads_02_20150505_Feeding pumps.fig
- Figure 6/Fig 6A-6B - I2 ablation in wt and lite-1 background/individual animals/lite1_nis569_1umBeads_02_20150505_Pumps.fig
- Figure 6/Fig 6A-6B - I2 ablation in wt and lite-1 background/individual animals/lite1_nis569_1umBeads_02_20150505_Spitting Pumps.fig
- Figure 6/Fig 6A-6B - I2 ablation in wt and lite-1 background/individual animals/lite1_nIs569_1umBeads_02_20150507.mat
- Figure 6/Fig 6A-6B - I2 ablation in wt and lite-1 background/individual animals/lite1_nIs569_1umBeads_02_20150507_Feeding pumps.fig
- Figure 6/Fig 6A-6B - I2 ablation in wt and lite-1 background/individual animals/lite1_nIs569_1umBeads_02_20150507_Pumps.fig
- Figure 6/Fig 6A-6B - I2 ablation in wt and lite-1 background/individual animals/lite1_nIs569_1umBeads_02_20150507_Spitting Pumps.fig
- Figure 6/Fig 6A-6B - I2 ablation in wt and lite-1 background/individual animals/lite1_nIs569_1umBeads_03_20150505.mat
- Figure 6/Fig 6A-6B - I2 ablation in wt and lite-1 background/individual animals/lite1_nIs569_1umBeads_03_20150505_Feeding pumps.fig
- Figure 6/Fig 6A-6B - I2 ablation in wt and lite-1 background/individual animals/lite1_nIs569_1umBeads_03_20150505_Pumps.fig
- Figure 6/Fig 6A-6B - I2 ablation in wt and lite-1 background/individual animals/lite1_nIs569_1umBeads_03_20150505_Spitting Pumps.fig
- Figure 6/Fig 6A-6B - I2 ablation in wt and lite-1 background/individual animals/lite1_nIs569_1umBeads_03_20150507.mat
- Figure 6/Fig 6A-6B - I2 ablation in wt and lite-1 background/individual animals/lite1_nIs569_1umBeads_03_20150507_Feeding pumps.fig
- Figure 6/Fig 6A-6B - I2 ablation in wt and lite-1 background/individual animals/lite1_nIs569_1umBeads_03_20150507_Pumps.fig
- Figure 6/Fig 6A-6B - I2 ablation in wt and lite-1 background/individual animals/lite1_nIs569_1umBeads_03_20150507_Spitting Pumps.fig
- Figure 6/Fig 6A-6B - I2 ablation in wt and lite-1 background/individual animals/nIs569_1umBeads_01_20150505.mat
- Figure 6/Fig 6A-6B - I2 ablation in wt and lite-1 background/individual animals/nIs569_1umBeads_01_20150505_Feeding pumps.fig
- Figure 6/Fig 6A-6B - I2 ablation in wt and lite-1 background/individual animals/nIs569_1umBeads_01_20150505_Pumps.fig
- Figure 6/Fig 6A-6B - I2 ablation in wt and lite-1 background/individual animals/nIs569_1umBeads_01_20150505_Spitting Pumps.fig
- Figure 6/Fig 6A-6B - I2 ablation in wt and lite-1 background/individual animals/nIs569_1umBeads_01_20150507.mat
- Figure 6/Fig 6A-6B - I2 ablation in wt and lite-1 background/individual animals/nIs569_1umBeads_01_20150507_Feeding pumps.fig
- Figure 6/Fig 6A-6B - I2 ablation in wt and lite-1 background/individual animals/nIs569_1umBeads_01_20150507_Pumps.fig
- Figure 6/Fig 6A-6B - I2 ablation in wt and lite-1 background/individual animals/nIs569_1umBeads_01_20150507_Spitting Pumps.fig
- Figure 6/Fig 6A-6B - I2 ablation in wt and lite-1 background/individual animals/nIs569_1umBeads_02_20150505.mat
- Figure 6/Fig 6A-6B - I2 ablation in wt and lite-1 background/individual animals/nIs569_1umBeads_02_20150505_Feeding pumps.fig
- Figure 6/Fig 6A-6B - I2 ablation in wt and lite-1 background/individual animals/nIs569_1umBeads_02_20150505_Pumps.fig
- Figure 6/Fig 6A-6B - I2 ablation in wt and lite-1 background/individual animals/nIs569_1umBeads_02_20150505_Spitting Pumps.fig
- Figure 6/Fig 6A-6B - I2 ablation in wt and lite-1 background/individual animals/nIs569_1umBeads_02_20150507.mat
- Figure 6/Fig 6A-6B - I2 ablation in wt and lite-1 background/individual animals/nIs569_1umBeads_02_20150507_Feeding pumps.fig
- Figure 6/Fig 6A-6B - I2 ablation in wt and lite-1 background/individual animals/nIs569_1umBeads_02_20150507_Pumps.fig
- Figure 6/Fig 6A-6B - I2 ablation in wt and lite-1 background/individual animals/nIs569_1umBeads_02_20150507_Spitting Pumps.fig
- Figure 6/Fig 6A-6B - I2 ablation in wt and lite-1 background/individual animals/nIs569_1umBeads_03_20150505.mat
- Figure 6/Fig 6A-6B - I2 ablation in wt and lite-1 background/individual animals/nIs569_1umBeads_03_20150505_Feeding pumps.fig
- Figure 6/Fig 6A-6B - I2 ablation in wt and lite-1 background/individual animals/nIs569_1umBeads_03_20150505_Pumps.fig
- Figure 6/Fig 6A-6B - I2 ablation in wt and lite-1 background/individual animals/nIs569_1umBeads_03_20150505_Spitting Pumps.fig
- Figure 6/Fig 6A-6B - I2 ablation in wt and lite-1 background/PLOTpub_lite1_nIs569_toDate.fig
- Figure 6/Fig 6A-6B - I2 ablation in wt and lite-1 background/PLOTpub_nIs569_toDate.fig
- Figure 6/Fig 6D-6I/
- Figure 6/Fig 6D-6I/data_nIs678_lite1_I2_I4minus_toDate.mat
- Figure 6/Fig 6D-6I/data_nIs678_lite1_I2minus_toDate.mat
- Figure 6/Fig 6D-6I/data_nIs678_lite1_I4minus_toDate.mat
- Figure 6/Fig 6D-6I/data_nIs678_lite1_mock_toDate.mat
- Figure 6/Fig 6D-6I/Fig 6H - spitting and inhibition in lite-1 I2 I4 ablation.pzfx
- Figure 6/Fig 6D-6I/Fig 6H-6I spitting and pumping inhibition.xlsx
- Figure 6/Fig 6D-6I/individual worms/
- Figure 6/Fig 6D-6I/individual worms/nIs678_lite1_I2_I4minus_01_20150610.mat
- Figure 6/Fig 6D-6I/individual worms/nIs678_lite1_I2_I4minus_01_20150610_Feeding pumps.fig
- Figure 6/Fig 6D-6I/individual worms/nIs678_lite1_I2_I4minus_01_20150610_Pumps.fig
- Figure 6/Fig 6D-6I/individual worms/nIs678_lite1_I2_I4minus_01_20150610_Spitting Pumps.fig
- Figure 6/Fig 6D-6I/individual worms/nIs678_lite1_I2_I4minus_02_20150610.mat
- Figure 6/Fig 6D-6I/individual worms/nIs678_lite1_I2_I4minus_02_20150610_Feeding pumps.fig
- Figure 6/Fig 6D-6I/individual worms/nIs678_lite1_I2_I4minus_02_20150610_Pumps.fig
- Figure 6/Fig 6D-6I/individual worms/nIs678_lite1_I2_I4minus_02_20150610_Spitting Pumps.fig
- Figure 6/Fig 6D-6I/individual worms/nIs678_lite1_I2_I4minus_03_20150610.mat
- Figure 6/Fig 6D-6I/individual worms/nIs678_lite1_I2_I4minus_03_20150610_Feeding pumps.fig
- Figure 6/Fig 6D-6I/individual worms/nIs678_lite1_I2_I4minus_03_20150610_Pumps.fig
- Figure 6/Fig 6D-6I/individual worms/nIs678_lite1_I2_I4minus_03_20150610_Spitting Pumps.fig
- Figure 6/Fig 6D-6I/individual worms/nIs678_lite1_I2_I4minus_04_20150610.mat
- Figure 6/Fig 6D-6I/individual worms/nIs678_lite1_I2_I4minus_04_20150610_Feeding pumps.fig
- Figure 6/Fig 6D-6I/individual worms/nIs678_lite1_I2_I4minus_04_20150610_Pumps.fig
- Figure 6/Fig 6D-6I/individual worms/nIs678_lite1_I2_I4minus_04_20150610_Spitting Pumps.fig
- Figure 6/Fig 6D-6I/individual worms/nIs678_lite1_I2_I4minus_05_20150610.mat
- Figure 6/Fig 6D-6I/individual worms/nIs678_lite1_I2_I4minus_05_20150610_Feeding pumps.fig
- Figure 6/Fig 6D-6I/individual worms/nIs678_lite1_I2_I4minus_05_20150610_Pumps.fig
- Figure 6/Fig 6D-6I/individual worms/nIs678_lite1_I2_I4minus_05_20150610_Spitting Pumps.fig
- Figure 6/Fig 6D-6I/individual worms/nIs678_lite1_I2_I4minus_06_20150610.mat
- Figure 6/Fig 6D-6I/individual worms/nIs678_lite1_I2_I4minus_06_20150610_Feeding pumps.fig
- Figure 6/Fig 6D-6I/individual worms/nIs678_lite1_I2_I4minus_06_20150610_Pumps.fig
- Figure 6/Fig 6D-6I/individual worms/nIs678_lite1_I2_I4minus_06_20150610_Spitting Pumps.fig
- Figure 6/Fig 6D-6I/individual worms/nIs678_lite1_I2_I4minus_07_20150610.mat
- Figure 6/Fig 6D-6I/individual worms/nIs678_lite1_I2_I4minus_07_20150610_Feeding pumps.fig
- Figure 6/Fig 6D-6I/individual worms/nIs678_lite1_I2_I4minus_07_20150610_Pumps.fig
- Figure 6/Fig 6D-6I/individual worms/nIs678_lite1_I2_I4minus_07_20150610_Spitting Pumps.fig
- Figure 6/Fig 6D-6I/individual worms/nIs678_lite1_I2_I4minus_10_20150611.mat
- Figure 6/Fig 6D-6I/individual worms/nIs678_lite1_I2_I4minus_10_20150611_Feeding pumps.fig
- Figure 6/Fig 6D-6I/individual worms/nIs678_lite1_I2_I4minus_10_20150611_Pumps.fig
- Figure 6/Fig 6D-6I/individual worms/nIs678_lite1_I2_I4minus_10_20150611_Spitting Pumps.fig
- Figure 6/Fig 6D-6I/individual worms/nIs678_lite1_I2minus_01_20150610.mat
- Figure 6/Fig 6D-6I/individual worms/nIs678_lite1_I2minus_01_20150610_Feeding pumps.fig
- Figure 6/Fig 6D-6I/individual worms/nIs678_lite1_I2minus_01_20150610_Pumps.fig
- Figure 6/Fig 6D-6I/individual worms/nIs678_lite1_I2minus_01_20150610_Spitting Pumps.fig
- Figure 6/Fig 6D-6I/individual worms/nIs678_lite1_I2minus_04_20150610.mat
- Figure 6/Fig 6D-6I/individual worms/nIs678_lite1_I2minus_04_20150610_Feeding Pumps.fig
- Figure 6/Fig 6D-6I/individual worms/nIs678_lite1_I2minus_04_20150610_Pumps.fig
- Figure 6/Fig 6D-6I/individual worms/nIs678_lite1_I2minus_04_20150610_Spitting Pumps.fig
- Figure 6/Fig 6D-6I/individual worms/nIs678_lite1_I2minus_06_20150610.mat
- Figure 6/Fig 6D-6I/individual worms/nIs678_lite1_I2minus_06_20150610_Feeding Pumps.fig
- Figure 6/Fig 6D-6I/individual worms/nIs678_lite1_I2minus_06_20150610_Pumps.fig
- Figure 6/Fig 6D-6I/individual worms/nIs678_lite1_I2minus_06_20150610_Spitting Pumps.fig
- Figure 6/Fig 6D-6I/individual worms/nIs678_lite1_I2minus_07_20150610.mat
- Figure 6/Fig 6D-6I/individual worms/nIs678_lite1_I2minus_07_20150610_Feeding Pumps.fig
- Figure 6/Fig 6D-6I/individual worms/nIs678_lite1_I2minus_07_20150610_Pumps.fig
- Figure 6/Fig 6D-6I/individual worms/nIs678_lite1_I2minus_07_20150610_Spitting Pumps.fig
- Figure 6/Fig 6D-6I/individual worms/nIs678_lite1_I2minus_08_20150611.mat
- Figure 6/Fig 6D-6I/individual worms/nIs678_lite1_I2minus_08_20150611_Feeding Pumps.fig
- Figure 6/Fig 6D-6I/individual worms/nIs678_lite1_I2minus_08_20150611_Pumps.fig
- Figure 6/Fig 6D-6I/individual worms/nIs678_lite1_I2minus_08_20150611_Spitting Pumps.fig
- Figure 6/Fig 6D-6I/individual worms/nIs678_lite1_I2minus_09_20150610.mat
- Figure 6/Fig 6D-6I/individual worms/nIs678_lite1_I2minus_09_20150610_Feeding Pumps.fig
- Figure 6/Fig 6D-6I/individual worms/nIs678_lite1_I2minus_09_20150610_Pumps.fig
- Figure 6/Fig 6D-6I/individual worms/nIs678_lite1_I2minus_09_20150610_Spitting Pumps.fig
- Figure 6/Fig 6D-6I/individual worms/nIs678_lite1_I2minus_10_20150610.mat
- Figure 6/Fig 6D-6I/individual worms/nIs678_lite1_I2minus_10_20150610_Feeding Pumps.fig
- Figure 6/Fig 6D-6I/individual worms/nIs678_lite1_I2minus_10_20150610_Pumps.fig
- Figure 6/Fig 6D-6I/individual worms/nIs678_lite1_I2minus_10_20150610_Spitting Pumps.fig
- Figure 6/Fig 6D-6I/individual worms/nIs678_lite1_I2minus_12_20150610.mat
- Figure 6/Fig 6D-6I/individual worms/nIs678_lite1_I2minus_12_20150610_Feeding Pumps.fig
- Figure 6/Fig 6D-6I/individual worms/nIs678_lite1_I2minus_12_20150610_Pumps.fig
- Figure 6/Fig 6D-6I/individual worms/nIs678_lite1_I2minus_12_20150610_Spitting Pumps.fig
- Figure 6/Fig 6D-6I/individual worms/nIs678_lite1_I4minus_01_20150610.mat
- Figure 6/Fig 6D-6I/individual worms/nIs678_lite1_I4minus_01_20150610_Feeding Pumps.fig
- Figure 6/Fig 6D-6I/individual worms/nIs678_lite1_I4minus_01_20150610_Pumps.fig
- Figure 6/Fig 6D-6I/individual worms/nIs678_lite1_I4minus_01_20150610_Spitting Pumps.fig
- Figure 6/Fig 6D-6I/individual worms/nIs678_lite1_I4minus_02_20150610.mat
- Figure 6/Fig 6D-6I/individual worms/nIs678_lite1_I4minus_02_20150610_Feeding Pumps.fig
- Figure 6/Fig 6D-6I/individual worms/nIs678_lite1_I4minus_02_20150610_Pumps.fig
- Figure 6/Fig 6D-6I/individual worms/nIs678_lite1_I4minus_02_20150610_Spitting Pumps.fig
- Figure 6/Fig 6D-6I/individual worms/nIs678_lite1_I4minus_03_20150611.mat
- Figure 6/Fig 6D-6I/individual worms/nIs678_lite1_I4minus_03_20150611_Feeding Pumps.fig
- Figure 6/Fig 6D-6I/individual worms/nIs678_lite1_I4minus_03_20150611_Pumps.fig
- Figure 6/Fig 6D-6I/individual worms/nIs678_lite1_I4minus_03_20150611_Spitting Pumps.fig
- Figure 6/Fig 6D-6I/individual worms/nIs678_lite1_I4minus_04_20150610.mat
- Figure 6/Fig 6D-6I/individual worms/nIs678_lite1_I4minus_04_20150610_Feeding Pumps.fig
- Figure 6/Fig 6D-6I/individual worms/nIs678_lite1_I4minus_04_20150610_Pumps.fig
- Figure 6/Fig 6D-6I/individual worms/nIs678_lite1_I4minus_04_20150610_Spitting Pumps.fig
- Figure 6/Fig 6D-6I/individual worms/nIs678_lite1_I4minus_05_20150610.mat
- Figure 6/Fig 6D-6I/individual worms/nIs678_lite1_I4minus_05_20150610_Feeding Pumps.fig
- Figure 6/Fig 6D-6I/individual worms/nIs678_lite1_I4minus_05_20150610_Pumps.fig
- Figure 6/Fig 6D-6I/individual worms/nIs678_lite1_I4minus_05_20150610_Spitting Pumps.fig
- Figure 6/Fig 6D-6I/individual worms/nIs678_lite1_I4minus_06_20150610.mat
- Figure 6/Fig 6D-6I/individual worms/nIs678_lite1_I4minus_06_20150610_Feeding Pumps.fig
- Figure 6/Fig 6D-6I/individual worms/nIs678_lite1_I4minus_06_20150610_Pumps.fig
- Figure 6/Fig 6D-6I/individual worms/nIs678_lite1_I4minus_06_20150610_Spitting Pumps.fig
- Figure 6/Fig 6D-6I/individual worms/nIs678_lite1_I4minus_07_20150610.mat
- Figure 6/Fig 6D-6I/individual worms/nIs678_lite1_I4minus_07_20150610_Feeding Pumps.fig
- Figure 6/Fig 6D-6I/individual worms/nIs678_lite1_I4minus_07_20150610_Pumps.fig
- Figure 6/Fig 6D-6I/individual worms/nIs678_lite1_I4minus_07_20150610_Spitting Pumps.fig
- Figure 6/Fig 6D-6I/individual worms/nIs678_lite1_I4minus_08_20150610.mat
- Figure 6/Fig 6D-6I/individual worms/nIs678_lite1_I4minus_08_20150610_Feeding Pumps.fig
- Figure 6/Fig 6D-6I/individual worms/nIs678_lite1_I4minus_08_20150610_Pumps.fig
- Figure 6/Fig 6D-6I/individual worms/nIs678_lite1_I4minus_08_20150610_Spitting Pumps.fig
- Figure 6/Fig 6D-6I/individual worms/nIs678_lite1_I4minus_09_20150610.mat
- Figure 6/Fig 6D-6I/individual worms/nIs678_lite1_I4minus_09_20150610_Feeding Pumps.fig
- Figure 6/Fig 6D-6I/individual worms/nIs678_lite1_I4minus_09_20150610_Pumps.fig
- Figure 6/Fig 6D-6I/individual worms/nIs678_lite1_I4minus_09_20150610_Spitting Pumps.fig
- Figure 6/Fig 6D-6I/individual worms/nIs678_lite1_I4minus_10_20150610.mat
- Figure 6/Fig 6D-6I/individual worms/nIs678_lite1_I4minus_10_20150610_Feeding Pumps.fig
- Figure 6/Fig 6D-6I/individual worms/nIs678_lite1_I4minus_10_20150610_Pumps.fig
- Figure 6/Fig 6D-6I/individual worms/nIs678_lite1_I4minus_10_20150610_Spitting Pumps.fig
- Figure 6/Fig 6D-6I/individual worms/nIs678_lite1_mock_02_20150610.mat
- Figure 6/Fig 6D-6I/individual worms/nIs678_lite1_mock_02_20150610_Feeding pumps.fig
- Figure 6/Fig 6D-6I/individual worms/nIs678_lite1_mock_02_20150610_Pumps.fig
- Figure 6/Fig 6D-6I/individual worms/nIs678_lite1_mock_02_20150610_Spitting Pumps.fig
- Figure 6/Fig 6D-6I/individual worms/nIs678_lite1_mock_03_20150610.mat
- Figure 6/Fig 6D-6I/individual worms/nIs678_lite1_mock_03_20150610_Feeding pumps.fig
- Figure 6/Fig 6D-6I/individual worms/nIs678_lite1_mock_03_20150610_Pumps.fig
- Figure 6/Fig 6D-6I/individual worms/nIs678_lite1_mock_03_20150610_Spitting Pumps.fig
- Figure 6/Fig 6D-6I/individual worms/nIs678_lite1_mock_04_20150610.mat
- Figure 6/Fig 6D-6I/individual worms/nIs678_lite1_mock_04_20150610_Feeding pumps.fig
- Figure 6/Fig 6D-6I/individual worms/nIs678_lite1_mock_04_20150610_Pumps.fig
- Figure 6/Fig 6D-6I/individual worms/nIs678_lite1_mock_04_20150610_Spitting Pumps.fig
- Figure 6/Fig 6D-6I/individual worms/nIs678_lite1_mock_07_20150610.mat
- Figure 6/Fig 6D-6I/individual worms/nIs678_lite1_mock_07_20150610_Feeding pumps.fig
- Figure 6/Fig 6D-6I/individual worms/nIs678_lite1_mock_07_20150610_Pumps.fig
- Figure 6/Fig 6D-6I/individual worms/nIs678_lite1_mock_07_20150610_Spitting Pumps.fig
- Figure 6/Fig 6D-6I/individual worms/nIs678_lite1_mock_08_20150611.mat
- Figure 6/Fig 6D-6I/individual worms/nIs678_lite1_mock_08_20150611_Feeding pumps.fig
- Figure 6/Fig 6D-6I/individual worms/nIs678_lite1_mock_08_20150611_Pumps.fig
- Figure 6/Fig 6D-6I/individual worms/nIs678_lite1_mock_08_20150611_Spitting Pumps.fig
- Figure 6/Fig 6D-6I/individual worms/nIs678_lite1_mock_09_20150610.mat
- Figure 6/Fig 6D-6I/individual worms/nIs678_lite1_mock_09_20150610_Feeding pumps.fig
- Figure 6/Fig 6D-6I/individual worms/nIs678_lite1_mock_09_20150610_Pumps.fig
- Figure 6/Fig 6D-6I/individual worms/nIs678_lite1_mock_09_20150610_Spitting Pumps.fig
- Figure 6/Fig 6D-6I/individual worms/nIs678_lite1_mock_10_20150610.mat
- Figure 6/Fig 6D-6I/individual worms/nIs678_lite1_mock_10_20150610_Feeding pumps.fig
- Figure 6/Fig 6D-6I/individual worms/nIs678_lite1_mock_10_20150610_Pumps.fig
- Figure 6/Fig 6D-6I/individual worms/nIs678_lite1_mock_10_20150610_Spitting Pumps.fig
- Figure 6/Fig 6D-6I/individual worms/nIs678_lite1_mock_11_20150610.mat
- Figure 6/Fig 6D-6I/individual worms/nIs678_lite1_mock_11_20150610_Feeding pumps.fig
- Figure 6/Fig 6D-6I/individual worms/nIs678_lite1_mock_11_20150610_Pumps.fig
- Figure 6/Fig 6D-6I/individual worms/nIs678_lite1_mock_11_20150610_Spitting Pumps.fig
- Figure 6/Fig 6D-6I/PLOTpub_nIs678_lite1_I2_I4minus_grinder_v_spits.fig
- Figure 6/Fig 6D-6I/PLOTpub_nIs678_lite1_I2minus_grinder_v_spits.fig
- Figure 6/Fig 6D-6I/PLOTpub_nIs678_lite1_I4minus_grinder_v_spits.fig
- Figure 6/Fig 6D-6I/PLOTpub_nIs678_lite1_mock_grinder_v_spits.fig
- Figure 6/Fig 6J-6O - lite-1 ablation of I2, I4, and M1/
- Figure 6/Fig 6J-6O - lite-1 ablation of I2, I4, and M1/data_lite1_M1_I2_I4minus_toDate.mat
- Figure 6/Fig 6J-6O - lite-1 ablation of I2, I4, and M1/data_lite1_M1_I2minus_toDate.mat
- Figure 6/Fig 6J-6O - lite-1 ablation of I2, I4, and M1/data_lite1_M1_I4minus_toDate.mat
- Figure 6/Fig 6J-6O - lite-1 ablation of I2, I4, and M1/data_lite1_M1minus_toDate.mat
- Figure 6/Fig 6J-6O - lite-1 ablation of I2, I4, and M1/data_lite1_mock_toDate.mat
- Figure 6/Fig 6J-6O - lite-1 ablation of I2, I4, and M1/Fig 6O - pumping inhibition.pzfx
- Figure 6/Fig 6J-6O - lite-1 ablation of I2, I4, and M1/individual animals/
- Figure 6/Fig 6J-6O - lite-1 ablation of I2, I4, and M1/individual animals/lite1_M1_I2_I4minus_01_20150709.mat
- Figure 6/Fig 6J-6O - lite-1 ablation of I2, I4, and M1/individual animals/lite1_M1_I2_I4minus_01_20150709_Feeding pumps.fig
- Figure 6/Fig 6J-6O - lite-1 ablation of I2, I4, and M1/individual animals/lite1_M1_I2_I4minus_01_20150709_Pumps.fig
- Figure 6/Fig 6J-6O - lite-1 ablation of I2, I4, and M1/individual animals/lite1_M1_I2_I4minus_01_20150709_Spitting Pumps.fig
- Figure 6/Fig 6J-6O - lite-1 ablation of I2, I4, and M1/individual animals/lite1_M1_I2_I4minus_04_20150710.mat
- Figure 6/Fig 6J-6O - lite-1 ablation of I2, I4, and M1/individual animals/lite1_M1_I2_I4minus_04_20150710_Feeding Pumps.fig
- Figure 6/Fig 6J-6O - lite-1 ablation of I2, I4, and M1/individual animals/lite1_M1_I2_I4minus_04_20150710_Pumps.fig
- Figure 6/Fig 6J-6O - lite-1 ablation of I2, I4, and M1/individual animals/lite1_M1_I2_I4minus_04_20150710_Spitting Pumps.fig
- Figure 6/Fig 6J-6O - lite-1 ablation of I2, I4, and M1/individual animals/lite1_M1_I2_I4minus_05_20150709.mat
- Figure 6/Fig 6J-6O - lite-1 ablation of I2, I4, and M1/individual animals/lite1_M1_I2_I4minus_05_20150709_Feeding pumps.fig
- Figure 6/Fig 6J-6O - lite-1 ablation of I2, I4, and M1/individual animals/lite1_M1_I2_I4minus_05_20150709_Pumps.fig
- Figure 6/Fig 6J-6O - lite-1 ablation of I2, I4, and M1/individual animals/lite1_M1_I2_I4minus_05_20150709_Spitting Pumps.fig
- Figure 6/Fig 6J-6O - lite-1 ablation of I2, I4, and M1/individual animals/lite1_M1_I2_I4minus_05_20150710.mat
- Figure 6/Fig 6J-6O - lite-1 ablation of I2, I4, and M1/individual animals/lite1_M1_I2_I4minus_05_20150710_Feeding Pumps.fig
- Figure 6/Fig 6J-6O - lite-1 ablation of I2, I4, and M1/individual animals/lite1_M1_I2_I4minus_05_20150710_Pumps.fig
- Figure 6/Fig 6J-6O - lite-1 ablation of I2, I4, and M1/individual animals/lite1_M1_I2_I4minus_05_20150710_Spitting Pumps.fig
- Figure 6/Fig 6J-6O - lite-1 ablation of I2, I4, and M1/individual animals/lite1_M1_I2_I4minus_06_20150709.mat
- Figure 6/Fig 6J-6O - lite-1 ablation of I2, I4, and M1/individual animals/lite1_M1_I2_I4minus_06_20150709_Feeding pumps.fig
- Figure 6/Fig 6J-6O - lite-1 ablation of I2, I4, and M1/individual animals/lite1_M1_I2_I4minus_06_20150709_Pumps.fig
- Figure 6/Fig 6J-6O - lite-1 ablation of I2, I4, and M1/individual animals/lite1_M1_I2_I4minus_06_20150709_Spitting Pumps.fig
- Figure 6/Fig 6J-6O - lite-1 ablation of I2, I4, and M1/individual animals/lite1_M1_I2_I4minus_08_20150710.mat
- Figure 6/Fig 6J-6O - lite-1 ablation of I2, I4, and M1/individual animals/lite1_M1_I2_I4minus_08_20150710_Feeding Pumps.fig
- Figure 6/Fig 6J-6O - lite-1 ablation of I2, I4, and M1/individual animals/lite1_M1_I2_I4minus_08_20150710_Pumps.fig
- Figure 6/Fig 6J-6O - lite-1 ablation of I2, I4, and M1/individual animals/lite1_M1_I2_I4minus_08_20150710_Spitting Pumps.fig
- Figure 6/Fig 6J-6O - lite-1 ablation of I2, I4, and M1/individual animals/lite1_M1_I2minus_01_20150709.mat
- Figure 6/Fig 6J-6O - lite-1 ablation of I2, I4, and M1/individual animals/lite1_M1_I2minus_01_20150709_Feeding pumps.fig
- Figure 6/Fig 6J-6O - lite-1 ablation of I2, I4, and M1/individual animals/lite1_M1_I2minus_01_20150709_Pumps.fig
- Figure 6/Fig 6J-6O - lite-1 ablation of I2, I4, and M1/individual animals/lite1_M1_I2minus_01_20150709_Spitting Pumps.fig
- Figure 6/Fig 6J-6O - lite-1 ablation of I2, I4, and M1/individual animals/lite1_M1_I2minus_01_20150710.mat
- Figure 6/Fig 6J-6O - lite-1 ablation of I2, I4, and M1/individual animals/lite1_M1_I2minus_01_20150710_Feeding Pumps.fig
- Figure 6/Fig 6J-6O - lite-1 ablation of I2, I4, and M1/individual animals/lite1_M1_I2minus_01_20150710_Pumps.fig
- Figure 6/Fig 6J-6O - lite-1 ablation of I2, I4, and M1/individual animals/lite1_M1_I2minus_01_20150710_Spitting Pumps.fig
- Figure 6/Fig 6J-6O - lite-1 ablation of I2, I4, and M1/individual animals/lite1_M1_I2minus_02_20150709.mat
- Figure 6/Fig 6J-6O - lite-1 ablation of I2, I4, and M1/individual animals/lite1_M1_I2minus_02_20150709_Feeding pumps.fig
- Figure 6/Fig 6J-6O - lite-1 ablation of I2, I4, and M1/individual animals/lite1_M1_I2minus_02_20150709_Pumps.fig
- Figure 6/Fig 6J-6O - lite-1 ablation of I2, I4, and M1/individual animals/lite1_M1_I2minus_02_20150709_Spitting Pumps.fig
- Figure 6/Fig 6J-6O - lite-1 ablation of I2, I4, and M1/individual animals/lite1_M1_I2minus_03_20150710.mat
- Figure 6/Fig 6J-6O - lite-1 ablation of I2, I4, and M1/individual animals/lite1_M1_I2minus_03_20150710_Feeding pumps.fig
- Figure 6/Fig 6J-6O - lite-1 ablation of I2, I4, and M1/individual animals/lite1_M1_I2minus_03_20150710_Pumps.fig
- Figure 6/Fig 6J-6O - lite-1 ablation of I2, I4, and M1/individual animals/lite1_M1_I2minus_03_20150710_Spitting Pumps.fig
- Figure 6/Fig 6J-6O - lite-1 ablation of I2, I4, and M1/individual animals/lite1_M1_I2minus_04_20150709.mat
- Figure 6/Fig 6J-6O - lite-1 ablation of I2, I4, and M1/individual animals/lite1_M1_I2minus_04_20150709_Feeding pumps.fig
- Figure 6/Fig 6J-6O - lite-1 ablation of I2, I4, and M1/individual animals/lite1_M1_I2minus_04_20150709_Pumps.fig
- Figure 6/Fig 6J-6O - lite-1 ablation of I2, I4, and M1/individual animals/lite1_M1_I2minus_04_20150709_Spitting Pumps.fig
- Figure 6/Fig 6J-6O - lite-1 ablation of I2, I4, and M1/individual animals/lite1_M1_I2minus_05_20150709.mat
- Figure 6/Fig 6J-6O - lite-1 ablation of I2, I4, and M1/individual animals/lite1_M1_I2minus_05_20150709_Feeding pumps.fig
- Figure 6/Fig 6J-6O - lite-1 ablation of I2, I4, and M1/individual animals/lite1_M1_I2minus_05_20150709_Pumps.fig
- Figure 6/Fig 6J-6O - lite-1 ablation of I2, I4, and M1/individual animals/lite1_M1_I2minus_05_20150709_Spitting Pumps.fig
- Figure 6/Fig 6J-6O - lite-1 ablation of I2, I4, and M1/individual animals/lite1_M1_I2minus_06_20150710.mat
- Figure 6/Fig 6J-6O - lite-1 ablation of I2, I4, and M1/individual animals/lite1_M1_I2minus_06_20150710_Feeding pumps.fig
- Figure 6/Fig 6J-6O - lite-1 ablation of I2, I4, and M1/individual animals/lite1_M1_I2minus_06_20150710_Pumps.fig
- Figure 6/Fig 6J-6O - lite-1 ablation of I2, I4, and M1/individual animals/lite1_M1_I2minus_06_20150710_Spitting Pumps.fig
- Figure 6/Fig 6J-6O - lite-1 ablation of I2, I4, and M1/individual animals/lite1_M1_I2minus_07_20150710.mat
- Figure 6/Fig 6J-6O - lite-1 ablation of I2, I4, and M1/individual animals/lite1_M1_I2minus_07_20150710_Feeding pumps.fig
- Figure 6/Fig 6J-6O - lite-1 ablation of I2, I4, and M1/individual animals/lite1_M1_I2minus_07_20150710_Pumps.fig
- Figure 6/Fig 6J-6O - lite-1 ablation of I2, I4, and M1/individual animals/lite1_M1_I2minus_07_20150710_Spitting Pumps.fig
- Figure 6/Fig 6J-6O - lite-1 ablation of I2, I4, and M1/individual animals/lite1_M1_I4minus_01_20150709.mat
- Figure 6/Fig 6J-6O - lite-1 ablation of I2, I4, and M1/individual animals/lite1_M1_I4minus_01_20150709_Feeding pumps.fig
- Figure 6/Fig 6J-6O - lite-1 ablation of I2, I4, and M1/individual animals/lite1_M1_I4minus_01_20150709_Pumps.fig
- Figure 6/Fig 6J-6O - lite-1 ablation of I2, I4, and M1/individual animals/lite1_M1_I4minus_01_20150709_Spitting Pumps.fig
- Figure 6/Fig 6J-6O - lite-1 ablation of I2, I4, and M1/individual animals/lite1_M1_I4minus_02_20150710.mat
- Figure 6/Fig 6J-6O - lite-1 ablation of I2, I4, and M1/individual animals/lite1_M1_I4minus_02_20150710_Feeding pumps.fig
- Figure 6/Fig 6J-6O - lite-1 ablation of I2, I4, and M1/individual animals/lite1_M1_I4minus_02_20150710_Pumps.fig
- Figure 6/Fig 6J-6O - lite-1 ablation of I2, I4, and M1/individual animals/lite1_M1_I4minus_02_20150710_Spitting Pumps.fig
- Figure 6/Fig 6J-6O - lite-1 ablation of I2, I4, and M1/individual animals/lite1_M1_I4minus_03_20150710.mat
- Figure 6/Fig 6J-6O - lite-1 ablation of I2, I4, and M1/individual animals/lite1_M1_I4minus_03_20150710_Feeding pumps.fig
- Figure 6/Fig 6J-6O - lite-1 ablation of I2, I4, and M1/individual animals/lite1_M1_I4minus_03_20150710_Pumps.fig
- Figure 6/Fig 6J-6O - lite-1 ablation of I2, I4, and M1/individual animals/lite1_M1_I4minus_03_20150710_Spitting Pumps.fig
- Figure 6/Fig 6J-6O - lite-1 ablation of I2, I4, and M1/individual animals/lite1_M1_I4minus_04_20150710.mat
- Figure 6/Fig 6J-6O - lite-1 ablation of I2, I4, and M1/individual animals/lite1_M1_I4minus_04_20150710_Feeding pumps.fig
- Figure 6/Fig 6J-6O - lite-1 ablation of I2, I4, and M1/individual animals/lite1_M1_I4minus_04_20150710_Pumps.fig
- Figure 6/Fig 6J-6O - lite-1 ablation of I2, I4, and M1/individual animals/lite1_M1_I4minus_04_20150710_Spitting Pumps.fig
- Figure 6/Fig 6J-6O - lite-1 ablation of I2, I4, and M1/individual animals/lite1_M1_I4minus_05_20150709.mat
- Figure 6/Fig 6J-6O - lite-1 ablation of I2, I4, and M1/individual animals/lite1_M1_I4minus_05_20150709_Feeding pumps.fig
- Figure 6/Fig 6J-6O - lite-1 ablation of I2, I4, and M1/individual animals/lite1_M1_I4minus_05_20150709_Pumps.fig
- Figure 6/Fig 6J-6O - lite-1 ablation of I2, I4, and M1/individual animals/lite1_M1_I4minus_05_20150709_Spitting Pumps.fig
- Figure 6/Fig 6J-6O - lite-1 ablation of I2, I4, and M1/individual animals/lite1_M1_I4minus_06_20150709.mat
- Figure 6/Fig 6J-6O - lite-1 ablation of I2, I4, and M1/individual animals/lite1_M1_I4minus_06_20150709_Feeding pumps.fig
- Figure 6/Fig 6J-6O - lite-1 ablation of I2, I4, and M1/individual animals/lite1_M1_I4minus_06_20150709_Pumps.fig
- Figure 6/Fig 6J-6O - lite-1 ablation of I2, I4, and M1/individual animals/lite1_M1_I4minus_06_20150709_Spitting Pumps.fig
- Figure 6/Fig 6J-6O - lite-1 ablation of I2, I4, and M1/individual animals/lite1_M1_I4minus_07_20150709.mat
- Figure 6/Fig 6J-6O - lite-1 ablation of I2, I4, and M1/individual animals/lite1_M1_I4minus_07_20150709_Feeding pumps.fig
- Figure 6/Fig 6J-6O - lite-1 ablation of I2, I4, and M1/individual animals/lite1_M1_I4minus_07_20150709_Pumps.fig
- Figure 6/Fig 6J-6O - lite-1 ablation of I2, I4, and M1/individual animals/lite1_M1_I4minus_07_20150709_Spitting Pumps.fig
- Figure 6/Fig 6J-6O - lite-1 ablation of I2, I4, and M1/individual animals/lite1_M1_I4minus_07_20150710.mat
- Figure 6/Fig 6J-6O - lite-1 ablation of I2, I4, and M1/individual animals/lite1_M1_I4minus_07_20150710_Feeding Pumps.fig
- Figure 6/Fig 6J-6O - lite-1 ablation of I2, I4, and M1/individual animals/lite1_M1_I4minus_07_20150710_Pumps.fig
- Figure 6/Fig 6J-6O - lite-1 ablation of I2, I4, and M1/individual animals/lite1_M1_I4minus_07_20150710_Spitting Pumps.fig
- Figure 6/Fig 6J-6O - lite-1 ablation of I2, I4, and M1/individual animals/lite1_M1minus_01_20150709.mat
- Figure 6/Fig 6J-6O - lite-1 ablation of I2, I4, and M1/individual animals/lite1_M1minus_01_20150709_Feeding pumps.fig
- Figure 6/Fig 6J-6O - lite-1 ablation of I2, I4, and M1/individual animals/lite1_M1minus_01_20150709_Pumps.fig
- Figure 6/Fig 6J-6O - lite-1 ablation of I2, I4, and M1/individual animals/lite1_M1minus_01_20150709_Spitting Pumps.fig
- Figure 6/Fig 6J-6O - lite-1 ablation of I2, I4, and M1/individual animals/lite1_M1minus_01_20150710.mat
[truncated: 52 more entries]
