# Supplementary material for: An hourglass circuit motif transforms a motor program via subcellularly localized muscle calcium signaling and contraction
Source: eLife. 2021 Jul 2;10:e59341. doi: 10.7554/eLife.59341 (PMC8331187; doi:10.7554/eLife.59341)
Supplement: Figure 6—figure supplement 1—source data 1. [file elife-59341-fig6-figsupp1-data1.zip]

Archive with 9 entries (9 files):
- Figure 6-figure supplement 1/Figure 6-figure supplement 1.svg
- Figure 6-figure supplement 1/Figure 6-figure supplement 1D.pzfx
- Figure 6-figure supplement 1/forPaper_lite1_I2_I4_ablationsAll.fig
- Figure 6-figure supplement 1/heatmap_lite1_I2_I4_ablations_I2_I4minus.fig
- Figure 6-figure supplement 1/heatmap_lite1_I2_I4_ablations_I2MINUS.fig
- Figure 6-figure supplement 1/heatmap_lite1_I2_I4_ablations_I4minus.fig
- Figure 6-figure supplement 1/heatmap_lite1_I2_I4_ablations_mock.fig
- Figure 6-figure supplement 1/M1 calcium lite1_I2_I4_ablations.pzfx
- Figure 6-figure supplement 1/totalRel_paired_nIs678_ablations.mat
