# Supplementary material for: An hourglass circuit motif transforms a motor program via subcellularly localized muscle calcium signaling and contraction
Source: eLife. 2021 Jul 2;10:e59341. doi: 10.7554/eLife.59341 (PMC8331187; doi:10.7554/eLife.59341)
Supplement: Figure 7—source data 1. [file elife-59341-fig7-data1.zip]

Archive with 1 entries (1 files):
- Figure 7/Fig 7 - model.svg
