# Supplementary material for: An hourglass circuit motif transforms a motor program via subcellularly localized muscle calcium signaling and contraction
Source: eLife. 2021 Jul 2;10:e59341. doi: 10.7554/eLife.59341 (PMC8331187; doi:10.7554/eLife.59341)
Supplement: Source data 1. [file elife-59341-data1.gb.zip]

Archive with 2 entries (2 files):
- Sando et al 2021 plasmids.gb
- __MACOSX/._Sando et al 2021 plasmids.gb
