# Supplementary material for: An hourglass circuit motif transforms a motor program via subcellularly localized muscle calcium signaling and contraction
Source: eLife. 2021 Jul 2;10:e59341. doi: 10.7554/eLife.59341 (PMC8331187; doi:10.7554/eLife.59341)
Supplement: Source code 1. [file elife-59341-code1.zip]

Archive with 61 entries (59 files):
- matlab files for Sando et al/beepAndLight.m
- matlab files for Sando et al/beepAndLightLED.m
- matlab files for Sando et al/BehaviorAnalyzer/
- matlab files for Sando et al/BehaviorAnalyzer/analyzeBehaviorVideo.m
- matlab files for Sando et al/BehaviorAnalyzer/customBatchBehavior.m
- matlab files for Sando et al/BehaviorAnalyzer/getEventFraction.m
- matlab files for Sando et al/BehaviorAnalyzer/layout_behavior.fig
- matlab files for Sando et al/BehaviorAnalyzer/layout_behavior.m
- matlab files for Sando et al/BehaviorAnalyzer/plotMsDataFromVideo.m
- matlab files for Sando et al/BehaviorAnalyzer/plotMsDataFromVideo_comp3strains.m
- matlab files for Sando et al/BehaviorAnalyzer/plotMsDataFromVideoHIPS.m
- matlab files for Sando et al/BehaviorAnalyzer/plotMsDataFromVideoSpits.m
- matlab files for Sando et al/comp2pumps.m
- matlab files for Sando et al/comp2strains.m
- matlab files for Sando et al/comp2strains_forPaper.m
- matlab files for Sando et al/comp2strains_str.m
- matlab files for Sando et al/comp2strainsShort.m
- matlab files for Sando et al/comp3strains.m
- matlab files for Sando et al/comp3strains_forPaper.m
- matlab files for Sando et al/compn.m
- matlab files for Sando et al/countOverTime.m
- matlab files for Sando et al/countOverTime2.m
- matlab files for Sando et al/countOverTimeGetPumps.m
- matlab files for Sando et al/countOverTimeLED.m
- matlab files for Sando et al/countOverTimeLED_extendedRecovery.m
- matlab files for Sando et al/countOverTimeLumar.m
- matlab files for Sando et al/countOverTimeLumar2.m
- matlab files for Sando et al/countOverTimeLumarShort.asv
- matlab files for Sando et al/countOverTimeLumarShort.m
- matlab files for Sando et al/countOverTimeNCondOld.m
- matlab files for Sando et al/countOverTimeNoLumar.m
- matlab files for Sando et al/countOverTimeTwoTimer.asv
- matlab files for Sando et al/countOverTimeTwoTimerLED.m
- matlab files for Sando et al/eventsOverTime.m
- matlab files for Sando et al/ImagingAnalyzer/
- matlab files for Sando et al/ImagingAnalyzer/analyzeImagingVideo.m
- matlab files for Sando et al/ImagingAnalyzer/analyzeVideo.m
- matlab files for Sando et al/ImagingAnalyzer/analyzeVideo2.m
- matlab files for Sando et al/ImagingAnalyzer/batchAnalyzeVideo.m
- matlab files for Sando et al/ImagingAnalyzer/customBatch.m
- matlab files for Sando et al/ImagingAnalyzer/falseColorVideo.m
- matlab files for Sando et al/ImagingAnalyzer/genColormap.m
- matlab files for Sando et al/ImagingAnalyzer/getImagingLatencyAmplitude.m
- matlab files for Sando et al/ImagingAnalyzer/Heatmap1D.m
- matlab files for Sando et al/ImagingAnalyzer/layout.fig
- matlab files for Sando et al/ImagingAnalyzer/layout.m
- matlab files for Sando et al/ImagingAnalyzer/layout_manual.fig
- matlab files for Sando et al/ImagingAnalyzer/layout_manual.m
- matlab files for Sando et al/ImagingAnalyzer/layout2.fig
- matlab files for Sando et al/ImagingAnalyzer/layout2.m
- matlab files for Sando et al/ImagingAnalyzer/plotAverageResponse.m
- matlab files for Sando et al/ImagingAnalyzer/plotAverageResponse_forPaper.m
- matlab files for Sando et al/ImagingAnalyzer/plotIndividualTraces.m
- matlab files for Sando et al/ImagingAnalyzer/prettify.m
- matlab files for Sando et al/ImagingAnalyzer/updateNetFluorescence.m
- matlab files for Sando et al/makeHeatMapFromCalcium.m
- matlab files for Sando et al/plotDataFromVideo.m
- matlab files for Sando et al/prettify.m
- matlab files for Sando et al/raster.m
- matlab files for Sando et al/rasterForPaper.m
- matlab files for Sando et al/rasterForPaper_immobilizedPumping.m
