# Supplementary material for: An hourglass circuit motif transforms a motor program via subcellularly localized muscle calcium signaling and contraction
Source: eLife. 2021 Jul 2;10:e59341. doi: 10.7554/eLife.59341 (PMC8331187; doi:10.7554/eLife.59341)
Supplement: Source code 1. [file elife-59341-code1.zip › matlab files for Sando et al/beepAndLight.m]

function beepAndLight(timer, event, shutter)

beep;

if (timer.TasksExecuted ~= timer.TasksToExecute) 
    if (exist('shutter'))
        if (mod(timer.TasksExecuted, 2) == 1)
            shutter.SetPosition(1, ZEISS.MTB.Api.MTBCmdSetModes.Default);
        else
            shutter.SetPosition(2, ZEISS.MTB.Api.MTBCmdSetModes.Default);
        end
    end
end

end
