# Supplementary material for: An hourglass circuit motif transforms a motor program via subcellularly localized muscle calcium signaling and contraction
Source: eLife. 2021 Jul 2;10:e59341. doi: 10.7554/eLife.59341 (PMC8331187; doi:10.7554/eLife.59341)
Supplement: Source code 1. [file elife-59341-code1.zip › matlab files for Sando et al/beepAndLightLED.m]

function beepAndLight(timer, event, session)

beep;

if (timer.TasksExecuted ~= timer.TasksToExecute) 
    if (exist('session'))
        if (mod(timer.TasksExecuted, 2) == 1)
            session.outputSingleScan(5);  % Put # volts on the NI channel (this controls the output voltage during light application).
        else
            session.outputSingleScan(0);  % Put 5 volts on the NI channel
        end
    end
end

end

%just changing the '5' in 'session.outputSingleScan(5)'
%is sufficient to change the voltage.
