# Supplementary material for: An hourglass circuit motif transforms a motor program via subcellularly localized muscle calcium signaling and contraction
Source: eLife. 2021 Jul 2;10:e59341. doi: 10.7554/eLife.59341 (PMC8331187; doi:10.7554/eLife.59341)
Supplement: Source code 1. [file elife-59341-code1.zip › matlab files for Sando et al/compn.m]

function compn(names, data, wavelengths, powers, stimOn, stimOff, totalTime, semFlag)

% Function that plots several strains/conditions on the same figure, for
% easy comparison across conditions.  By default, it will plot without
% error bars.
%
% names: cell array with the names of each condition (for the legend)
% data: cell array with the data
% colors: colors to use for each data plot

for i=1:length(names)
    
    
end

end
