# Supplementary material for: An hourglass circuit motif transforms a motor program via subcellularly localized muscle calcium signaling and contraction
Source: eLife. 2021 Jul 2;10:e59341. doi: 10.7554/eLife.59341 (PMC8331187; doi:10.7554/eLife.59341)
Supplement: Source code 1. [file elife-59341-code1.zip › matlab files for Sando et al/ImagingAnalyzer/genColormap.m]

function cmap = genColormap(steps)
% --- Colormap more appropriate than jet for calcium imaging

cmap = zeros(steps, 3);
setStep = round(steps/5);
cnt = 1;
for i=1:setStep
    cmap(cnt,:) = [0 0 round(i/setStep*255)];
    cnt = cnt + 1;
end
for i=1:setStep
    cmap(cnt,:) = [0 round(i/setStep*255) 255];
    cnt = cnt + 1;
end
for i=1:setStep
    cmap(cnt,:) = [0 255 255-round(i/setStep*255)];
    cnt = cnt + 1;
end
for i=1:setStep
    cmap(cnt,:) = [round(i/setStep*255) 255 0];
    cnt = cnt + 1;
end
for i=1:setStep
    cmap(cnt,:) = [255 255-round(i/setStep*255) 0];
    cnt = cnt + 1;
end
cmap = cmap ./ 255;
