# Supplementary material for: An hourglass circuit motif transforms a motor program via subcellularly localized muscle calcium signaling and contraction
Source: eLife. 2021 Jul 2;10:e59341. doi: 10.7554/eLife.59341 (PMC8331187; doi:10.7554/eLife.59341)
Supplement: Source code 1. [file elife-59341-code1.zip › matlab files for Sando et al/ImagingAnalyzer/Heatmap1D.m]

% I am going to try to write a script that creates 1D heatmaps of GCaMP
% data

% hold on
% filename = input('matrix to heatmap: ');
% %filename2 = input('2nd matrix to heatmap: ');
% transposedFilename = transpose(filename);
%transposedFilename2 = transpose(filename2);
% ColumnLabelsValue = [];
% for i=1:293
%     ColumnLabelsValue(i) = 20/293*i;
% end
% imagesc(transposedFilename);
%imagesc(transposedFilename2);
% colorbar;

colormap('jet');
clims = [-50,50];

% trace1 = transpose(DMSO_01_20140611);
% trace2 = transpose(DMSO_02_20140611);
% trace3 = transpose(DMSO_03_20140607);
% trace4 = transpose(DMSO_03_20140611);
% trace5 = transpose(DMSO_04_20140607);
% trace6 = transpose(DMSO_05_20140607);
% trace7 = transpose(DMSO_06_20140611);
% trace8 = transpose(DMSO_07_20140611);
% trace9 = transpose(DMSO_09_20140611);
% trace10 = transpose(DMSO_10_20140611);
% 
% trace1 = transpose(PCN_01_20140607);
% trace2 = transpose(PCN_02_20140611);
% trace3 = transpose(PCN_03_20140611);
% trace4 = transpose(PCN_04_20140611);
% trace5 = transpose(PCN_05_20140607);
% trace6 = transpose(PCN_05_20140611);
% trace7 = transpose(PCN_06_20140607);
% trace8 = transpose(PCN_07_20140611);
% trace9 = transpose(PCN_08_20140607);
% trace10 = transpose(PCN_08_20140611);
% trace11 = transpose(PCN_09_20140611);
% trace12 = transpose(PCN_12_20140611);
% trace13 = transpose(PCN_13_20140611);


% trace6 = transpose(DMSO_02_20140611);
% trace8 = transpose(DMSO_03_20140607);
% trace9 = transpose(DMSO_03_20140611);
% trace3 = transpose(DMSO_04_20140607);
% trace4 = transpose(DMSO_05_20140607);
% trace1 = transpose(DMSO_06_20140611);
% trace7 = transpose(DMSO_07_20140611);
% trace5 = transpose(DMSO_09_20140611);
% trace2 = transpose(DMSO_10_20140611);

% 

trace6 = transpose(PCN_02_20140611);
trace7 = transpose(PCN_05_20140607);
trace1 = transpose(PCN_05_20140611);
trace5 = transpose(PCN_06_20140607);
trace8 = transpose(PCN_08_20140611);
trace4 = transpose(PCN_09_20140611);
trace2 = transpose(PCN_12_20140611);
trace3 = transpose(PCN_13_20140611);

trace12 = transpose(DMSO_02_20140611);
trace10 = transpose(DMSO_03_20140607);
trace9 = transpose(DMSO_03_20140611);
trace15 = transpose(DMSO_04_20140607);
trace14 = transpose(DMSO_05_20140607);
trace11 = transpose(DMSO_07_20140611);
trace13 = transpose(DMSO_09_20140611);
trace16 = transpose(DMSO_10_20140611);
% 


% 
% for i=1:13
%     subplot(13,1,i);
%     gcamp=(eval(strcat('trace',num2str(i))));
%     gcampset=gcamp(200:293);
%     gcampset=gcampset-gcampset(1);
%     imagesc(gcampset,clims);
%     colorbar
% end


for i=1:16
    gcamp=(eval(strcat('trace',num2str(i)))); %this is just renaming the transposed trace to put into gcampset
    gcampset=gcamp(200:293); %this is selecting a certain time section to make into the heatmap
    gcampset=100*(gcampset-gcampset(1)); %I don't know what this is for.
    alltogether(i,:)=gcampset;
end

 imagesc(alltogether,clims);
 colorbar
 line('XData', [0 94], 'YData', [8.5 8.5], 'LineStyle', '-', ...
    'LineWidth', .5, 'Color','k');
set(gca,'XTick',[1,293/20,2*293/20,3*293/20,4*293/20,5*293/20,6*293/20])
set(gca,'XTickLabel',{'0','1','2','3','4','5','6'})
set(gca,'YTick',[])
set(gca,'YTickLabel',{})
set(gca, 'TickDir', 'out')
