# Supplementary material for: An hourglass circuit motif transforms a motor program via subcellularly localized muscle calcium signaling and contraction
Source: eLife. 2021 Jul 2;10:e59341. doi: 10.7554/eLife.59341 (PMC8331187; doi:10.7554/eLife.59341)
Supplement: Source code 1. [file elife-59341-code1.zip › matlab files for Sando et al/ImagingAnalyzer/prettify.m]

function prettify()
% Standard function to make Matlab graphs actually readable and
% viewer-friendly.
%
% Example usage:
% plot(X,Y);
% prettify();

set(gcf, 'color', 'white');  % Set background to white from grey
box off;
set(gca, 'TickDir', 'out');
%set(gca, 'TickLength', [0 0]);  % Get rid of the annoying tick marks on the axes

end
